# Supplementary material for: (2Z)-3-(4-Chloro­anilino)-1-(5-hy­droxy-3-methyl-1-phenyl-1H-pyrazol-4-yl)but-2-en-1-one
Source: Acta Crystallogr Sect E Struct Rep Online. 2011 Jul 30;67(Pt 8):o2157. doi: 10.1107/S1600536811029473 (PMC3213593; doi:10.1107/S1600536811029473)
Supplement: Supplementary file 2 [file e-67-o2157-Isup2.hkl]

# 
# h,k,l, Fc-squared, Fo-squared, sigma(Fo-squared) and status flag 
# 
data_I
_shelx_title '  P21/n' 
_shelx_refln_list_code          4 
_shelx_F_calc_maximum      373.60 
_exptl_crystal_F_000       768.00 
_reflns_d_resolution_high  0.7696 
 
loop_ 
 _symmetry_equiv_pos_as_xyz 
 'x, y, z' 
 'x+1/2, -y+1/2, z+1/2' 
 '-x, -y, -z' 
 '-x-1/2, y-1/2, -z-1/2' 
 
_cell_length_a    10.7782 
_cell_length_b    12.6349 
_cell_length_c    12.9071 
_cell_angle_alpha  90.000 
_cell_angle_beta  100.956 
_cell_angle_gamma  90.000 
 
_shelx_F_squared_multiplier     1.000 
 
loop_ 
 _refln_index_h 
 _refln_index_k 
 _refln_index_l 
 _refln_F_squared_calc 
 _refln_F_squared_meas 
 _refln_F_squared_sigma 
 _refln_observed_status 
   2   0   0      851.21      841.93     17.88 o 
   4   0   0      264.51      253.31      5.62 o 
   6   0   0     8927.76     8678.17     54.61 o 
   8   0   0      146.76      141.49     15.40 o 
  10   0   0      284.65      285.37     24.43 o 
  12   0   0      351.36      349.83     30.63 o 
   1   1   0       49.17       33.07      2.80 o 
   2   1   0     2564.31     2543.03     16.73 o 
   3   1   0       85.38       88.04      3.66 o 
   4   1   0      311.80      278.81      6.95 o 
   5   1   0     1755.51     1662.99     18.16 o 
   6   1   0      202.63      226.79      5.67 o 
   7   1   0      105.65      103.62      3.95 o 
   8   1   0      172.90      176.08      8.00 o 
   9   1   0      156.80      148.62     11.85 o 
  10   1   0       93.31       90.84     10.06 o 
  11   1   0      190.80      195.28     15.63 o 
  12   1   0       80.66       74.86     11.87 o 
  13   1   0       24.61       24.22      7.76 o 
   0   2   0     7104.63     7123.56     50.21 o 
   1   2   0    10818.83    10593.36     42.26 o 
   2   2   0     7817.06     7526.92     42.97 o 
   3   2   0     3644.38     3526.33     44.40 o 
   4   2   0        0.24        2.27      1.23 o 
   5   2   0       24.24       16.16      2.07 o 
   6   2   0     1589.66     1681.80     21.88 o 
   7   2   0      315.46      297.13      8.72 o 
   8   2   0        7.34        5.06      1.42 o 
   9   2   0      382.43      377.29      9.52 o 
  10   2   0        3.25        1.03      1.02 o 
  11   2   0        0.21        0.73      4.27 o 
  12   2   0        4.07        1.98      4.41 o 
  13   2   0        7.80        0.69      5.96 o 
   1   3   0     1368.77     1408.13     15.62 o 
   2   3   0     8241.91     7816.86     41.92 o 
   3   3   0       55.24       51.55      2.37 o 
   4   3   0       72.67       72.39      2.85 o 
   5   3   0     1186.83     1224.43     16.94 o 
   6   3   0      572.74      562.08      9.05 o 
   7   3   0      360.17      360.65      9.51 o 
   8   3   0     1418.25     1436.90     21.73 o 
   9   3   0       71.12       67.13      4.24 o 
  10   3   0       16.15       11.46      4.09 o 
  11   3   0      203.45      206.97     16.32 o 
  12   3   0       49.55       54.42     10.05 o 
  13   3   0       64.67       51.33      9.98 o 
   0   4   0     5141.55     5054.66     60.39 o 
   1   4   0     3553.82     3699.65     55.05 o 
   2   4   0     6446.48     6395.69     32.33 o 
   3   4   0      362.38      365.03      6.52 o 
   4   4   0     3096.09     3154.02     18.76 o 
   5   4   0       77.86      103.56      4.17 o 
   6   4   0     1293.84     1349.35     27.39 o 
   7   4   0       28.28       19.98      1.90 o 
   8   4   0        0.14       -0.07      2.29 o 
   9   4   0      226.69      244.72     10.04 o 
  10   4   0       24.18       23.97      3.76 o 
  11   4   0       59.08       72.09     12.55 o 
  12   4   0       28.42       32.02      7.81 o 
  13   4   0       10.95        8.80      9.29 o 
   1   5   0     7035.62     7339.82     46.61 o 
   2   5   0      276.28      285.97      7.77 o 
   3   5   0       14.08        9.01      1.56 o 
   4   5   0      473.51      489.48      9.11 o 
   5   5   0     2121.60     2189.32     22.73 o 
   6   5   0       37.27       35.75      4.34 o 
   7   5   0      959.74      966.10     18.93 o 
   8   5   0      264.10      259.45      7.18 o 
   9   5   0      112.89      113.25      7.39 o 
  10   5   0      611.88      623.18     20.46 o 
  11   5   0      373.39      412.28     23.43 o 
  12   5   0       17.77       24.25     13.69 o 
  13   5   0      178.06      170.51     23.97 o 
   0   6   0      119.85      286.18     21.76 o 
   1   6   0       90.86      111.02      6.46 o 
   2   6   0      271.79      268.74      8.31 o 
   3   6   0      222.77      263.97     10.59 o 
   4   6   0     1495.56     1454.60     17.39 o 
   5   6   0      167.51      193.11      6.27 o 
   6   6   0      410.68      464.95     10.32 o 
   7   6   0      452.31      466.18     16.20 o 
   8   6   0      529.18      563.42     18.36 o 
   9   6   0       91.61       91.02      5.80 o 
  10   6   0      619.58      656.44     21.97 o 
  11   6   0       44.12       41.09      6.38 o 
  12   6   0        2.89        1.53      6.57 o 
   1   7   0       40.19       19.04      7.83 o 
   2   7   0     2047.13     2122.79     29.86 o 
   3   7   0      958.32      983.05     17.12 o 
   4   7   0     5011.94     5204.85     35.86 o 
   5   7   0       45.58       37.85      3.22 o 
   6   7   0      417.08      431.45     11.83 o 
   7   7   0       93.62      107.09     14.77 o 
   8   7   0        0.90       -3.09      3.90 o 
   9   7   0      537.34      526.47     14.28 o 
  10   7   0       85.92       85.76      8.76 o 
  11   7   0        6.51        7.63      3.93 o 
  12   7   0       11.10       14.66     10.36 o 
   0   8   0      705.20      688.52     32.21 o 
   1   8   0       32.74       25.77      4.91 o 
   2   8   0      277.44      299.69     15.03 o 
   3   8   0      834.28      821.39     17.37 o 
   4   8   0       73.46      102.27      6.44 o 
   5   8   0       47.23       35.23      3.66 o 
   6   8   0     1110.23     1128.79     21.11 o 
   7   8   0      256.91      244.95     14.99 o 
   8   8   0       23.91       23.36      8.50 o 
   9   8   0      159.81      155.63     19.12 o 
  10   8   0       41.31       44.09      8.21 o 
  11   8   0       17.06       17.82      4.96 o 
  12   8   0      226.06      224.74     26.90 o 
   1   9   0      369.01      369.36     12.78 o 
   2   9   0      226.02      241.64     11.82 o 
   3   9   0      251.10      246.99     11.61 o 
   4   9   0      232.11      220.63     11.00 o 
   5   9   0      180.95      183.50     12.32 o 
   6   9   0      216.07      258.35     14.37 o 
   7   9   0       21.63       20.84      4.44 o 
   8   9   0       17.87        9.64      6.93 o 
   9   9   0        1.57      -10.00      7.45 o 
  10   9   0       19.12       10.24      5.49 o 
  11   9   0        3.52        6.52      5.37 o 
   0  10   0      586.73      631.09     35.30 o 
   1  10   0      813.65      740.19     27.00 o 
   2  10   0     1053.43     1071.35     26.16 o 
   3  10   0      223.61      207.98      9.76 o 
   4  10   0     1076.13     1067.81     33.73 o 
   5  10   0      210.81      166.59     12.68 o 
   6  10   0      582.99      625.95     23.54 o 
   7  10   0      128.41      117.50     10.12 o 
   8  10   0        6.20        3.31      5.65 o 
   9  10   0       29.22       30.65     11.15 o 
  10  10   0      137.18      136.73     18.27 o 
   1  11   0      343.36      348.11     19.58 o 
   2  11   0     1181.51     1146.37     35.18 o 
   3  11   0        3.92       -1.58      4.24 o 
   4  11   0       22.19       15.60      5.01 o 
   5  11   0      775.31      757.53     22.39 o 
   6  11   0      219.38      207.08     14.64 o 
   7  11   0       22.83       21.49      5.26 o 
   8  11   0       34.97       36.45     11.74 o 
   9  11   0      121.11      109.39     19.13 o 
  10  11   0       10.69       -2.32      7.59 o 
   0  12   0      246.87      276.14     26.16 o 
   1  12   0      143.20      117.35     12.25 o 
   2  12   0       49.72       53.99      8.37 o 
   3  12   0        2.72       14.05      5.50 o 
   4  12   0      107.52      131.36     12.68 o 
   5  12   0       62.15       72.35      9.82 o 
   6  12   0      190.05      205.98     24.80 o 
   7  12   0       81.10       77.10     15.73 o 
   8  12   0      261.44      245.48     28.01 o 
   9  12   0       15.02       -3.39      7.23 o 
   1  13   0       87.79       88.33     11.30 o 
   2  13   0       63.45       59.18      9.33 o 
   3  13   0      102.86       76.82     15.10 o 
   4  13   0      139.58      144.96     14.24 o 
   5  13   0       74.99       74.27     10.55 o 
   6  13   0      203.47      210.95     16.57 o 
   7  13   0        7.54        1.62      6.61 o 
   8  13   0      183.32      184.12     25.34 o 
   0  14   0       38.27       43.26     12.57 o 
   1  14   0       24.73       22.26     11.56 o 
   2  14   0       75.94       57.12     13.65 o 
   3  14   0       67.95       69.70     22.70 o 
   4  14   0        1.89        3.48      5.11 o 
   5  14   0        6.49        5.50      9.80 o 
   6  14   0       10.95       -1.05     10.02 o 
   1  15   0       29.22       33.43      9.14 o 
   2  15   0        0.40       -0.25      5.29 o 
   3  15   0       50.41       63.89     10.57 o 
   4  15   0        1.19        2.49      4.26 o 
   5  15   0      235.36      268.37     27.02 o 
   0  16   0       30.49       25.96     11.31 o 
   1  16   0       11.99        8.45     14.21 o 
   2  16   0        0.83      -11.24      7.92 o 
   3  16   0       14.40       28.64     11.13 o 
 -13   0   1       14.32       18.47      9.66 o 
 -11   0   1        0.95        0.95      7.39 o 
  -9   0   1     1444.73     1437.47     50.18 o 
  -7   0   1      261.30      274.82      9.38 o 
  -5   0   1     1406.63     1483.03     15.54 o 
  -3   0   1   139575.19   132148.22    193.25 o 
   1   0   1     3081.35     3042.15     26.88 o 
   3   0   1     9677.25     9173.69     47.43 o 
   5   0   1       29.97       23.73      2.76 o 
   7   0   1     2017.19     2080.42     30.45 o 
   9   0   1     1156.22     1126.82     45.53 o 
  11   0   1       31.25       30.24      9.15 o 
  13   0   1       52.51       95.39     18.00 o 
 -13   1   1       29.51       26.41      7.39 o 
 -12   1   1        5.92       -1.18      5.05 o 
 -11   1   1        5.74        3.92      4.06 o 
 -10   1   1       67.13       56.00     10.97 o 
  -9   1   1        3.73        1.75      1.36 o 
  -8   1   1      742.80      712.15     11.80 o 
  -7   1   1       22.97       23.76      2.52 o 
  -6   1   1        3.79        0.86      0.99 o 
  -5   1   1     1492.53     1560.43     12.07 o 
  -4   1   1      352.61      388.35      5.45 o 
  -3   1   1    24739.84    24307.29    111.31 o 
  -2   1   1     1544.91     1622.39     13.61 o 
  -1   1   1     1655.78     1617.18     21.74 o 
   1   1   1     1607.49     1551.09     38.02 o 
   2   1   1        9.67        9.79      1.45 o 
   3   1   1     3054.86     3100.84     22.23 o 
   4   1   1        2.96        1.52      0.86 o 
   5   1   1     1791.86     1764.36     68.02 o 
   6   1   1     1036.50      965.87     54.97 o 
   7   1   1       21.50       25.15      2.14 o 
   8   1   1      107.09      100.19      6.32 o 
   9   1   1        3.38        0.07      1.66 o 
  10   1   1        8.11        3.79      3.75 o 
  11   1   1        9.50        3.39      9.04 o 
  12   1   1       49.23       50.35      9.35 o 
  13   1   1       34.27       26.62      7.54 o 
 -13   2   1        2.19        2.26      5.11 o 
 -12   2   1      100.05      110.39     12.41 o 
 -11   2   1      152.99      148.24     13.58 o 
 -10   2   1        5.63        2.45      1.57 o 
  -9   2   1       51.15       46.16      3.67 o 
  -8   2   1       49.16       44.33      3.07 o 
  -7   2   1       69.84       51.98      3.47 o 
  -6   2   1      734.37      682.63     10.07 o 
  -5   2   1        0.90        0.37      0.80 o 
  -4   2   1      690.64      677.65     10.68 o 
  -3   2   1     3478.89     3465.53     22.54 o 
  -2   2   1    12627.41    12426.76     74.03 o 
  -1   2   1    15462.47    14833.09     64.95 o 
   0   2   1     5134.22     5050.96     31.68 o 
   1   2   1      127.49      133.93      3.67 o 
   2   2   1     6294.69     6287.13     38.17 o 
   3   2   1     4278.66     4166.97     22.70 o 
   4   2   1     1863.39     1722.13     27.34 o 
   5   2   1       42.04       40.07      3.52 o 
   6   2   1      465.81      420.59     11.27 o 
   7   2   1       43.57       44.30      4.04 o 
   8   2   1      435.47      441.94     14.64 o 
   9   2   1       54.92       52.21      3.39 o 
  10   2   1        0.55       -1.83      4.22 o 
  11   2   1        3.44        4.29      6.89 o 
  12   2   1      308.00      305.25     20.70 o 
  13   2   1        4.03       -7.33     10.36 o 
 -13   3   1        5.04       -0.35      5.76 o 
 -12   3   1       12.73       10.73      4.79 o 
 -11   3   1      277.99      262.80     27.06 o 
 -10   3   1      285.56      279.85      9.60 o 
  -9   3   1      246.71      236.24      9.66 o 
  -8   3   1       10.26       12.05      2.12 o 
  -7   3   1      293.95      291.77      7.23 o 
  -6   3   1      212.24      198.64      6.21 o 
  -5   3   1      342.46      307.28      8.41 o 
  -4   3   1      611.63      579.15      8.18 o 
  -3   3   1     1466.24     1437.36     13.12 o 
  -2   3   1     3047.36     2950.24     22.15 o 
  -1   3   1     6613.39     6417.83     35.06 o 
   0   3   1      531.45      557.81     12.67 o 
   1   3   1      623.41      673.09     11.17 o 
   2   3   1     4008.05     4060.32     24.50 o 
   3   3   1      391.01      353.68      7.43 o 
   4   3   1      343.53      381.65      7.66 o 
   5   3   1     2779.20     2762.74     46.52 o 
   6   3   1      246.61      257.99      9.20 o 
   7   3   1        7.49        3.89      2.07 o 
   8   3   1     1169.99     1142.68     23.83 o 
   9   3   1      221.99      229.71     11.33 o 
  10   3   1      139.86      138.93     13.02 o 
  11   3   1      255.12      270.60     18.75 o 
  12   3   1        3.01       -4.35      7.56 o 
  13   3   1        0.00        6.63      9.05 o 
 -13   4   1       64.78       52.29     13.87 o 
 -12   4   1      136.70      154.88     15.16 o 
 -11   4   1       30.88       30.01      4.96 o 
 -10   4   1        3.73        4.75      2.60 o 
  -9   4   1        1.49       -2.92      2.07 o 
  -8   4   1       43.54       47.06      3.04 o 
  -7   4   1      453.11      462.60      9.65 o 
  -6   4   1      495.19      485.77     13.86 o 
  -5   4   1      316.76      300.88      8.69 o 
  -4   4   1      802.06      773.31      9.32 o 
  -3   4   1      603.48      536.99      7.74 o 
  -2   4   1     3543.34     3610.78     23.74 o 
  -1   4   1      181.66      201.94      7.06 o 
   0   4   1      323.99      368.18     11.72 o 
   1   4   1     2166.58     2303.67     23.60 o 
   2   4   1       20.73       30.29      2.55 o 
   3   4   1     3137.89     3055.60     28.37 o 
   4   4   1      256.24      229.53      6.19 o 
   5   4   1      480.24      563.18     10.27 o 
   6   4   1      135.99      152.85      6.39 o 
   7   4   1      122.58      102.47      6.25 o 
   8   4   1        4.32        3.87      2.54 o 
   9   4   1       15.40       17.24      4.49 o 
  10   4   1       42.92       36.84      9.40 o 
  11   4   1        2.47       -3.93      5.31 o 
  12   4   1       23.92       16.28      7.01 o 
 -13   5   1        1.20        7.50      7.03 o 
 -12   5   1       53.20       54.83      9.85 o 
 -11   5   1       30.26       31.35      5.46 o 
 -10   5   1      555.64      583.24     16.67 o 
  -9   5   1      334.45      355.41     12.67 o 
  -8   5   1      327.90      336.02      9.67 o 
  -7   5   1        2.76       -2.20      2.30 o 
  -6   5   1       28.16       26.59      2.53 o 
  -5   5   1     2011.98     2056.89     21.88 o 
  -4   5   1     5916.55     5998.17     47.87 o 
  -3   5   1     1252.48     1399.49     15.34 o 
  -2   5   1      940.56      993.00     14.08 o 
  -1   5   1       26.57       29.59      3.57 o 
   0   5   1      133.05      150.15      8.47 o 
   1   5   1       84.62      104.96      5.77 o 
   2   5   1     2084.60     2009.14     20.89 o 
   3   5   1     2879.73     3087.51     23.61 o 
   4   5   1      104.16       96.63      5.00 o 
   5   5   1     1433.26     1573.33     24.67 o 
   6   5   1      441.65      449.34      9.21 o 
   7   5   1     2154.64     2212.27     29.45 o 
   8   5   1      325.68      341.52     12.25 o 
   9   5   1        0.40        1.25      2.33 o 
  10   5   1       46.84       41.13      7.84 o 
  11   5   1      111.18      127.53     13.90 o 
  12   5   1        5.08        6.97      6.04 o 
 -12   6   1        1.17       -1.02      7.33 o 
 -11   6   1       86.08       92.30      8.81 o 
 -10   6   1      142.26      142.85     10.51 o 
  -9   6   1        3.00       -0.95      1.34 o 
  -8   6   1        0.23       -0.91      3.16 o 
  -7   6   1      109.36       98.47      6.55 o 
  -6   6   1      137.82      145.97      7.39 o 
  -5   6   1      369.06      374.32      8.70 o 
  -4   6   1      609.57      658.36     15.79 o 
  -3   6   1      177.75      135.57      5.78 o 
  -2   6   1        2.99        4.01      1.72 o 
  -1   6   1       16.78       10.69      2.45 o 
   0   6   1        7.48        1.73      1.48 o 
   1   6   1     1987.39     2047.36     27.38 o 
   2   6   1     2077.42     2344.59     24.81 o 
   3   6   1      705.40      845.08     13.57 o 
   4   6   1     1167.43     1299.45     16.73 o 
   5   6   1      227.88      231.74      8.27 o 
   6   6   1       76.96       67.74      4.48 o 
   7   6   1       45.02       42.54      3.34 o 
   8   6   1      416.12      421.75     17.33 o 
   9   6   1      142.08      153.36     13.91 o 
  10   6   1      459.01      468.98     18.94 o 
  11   6   1       37.12       32.96      8.12 o 
  12   6   1        0.49       -3.14      6.40 o 
 -12   7   1      152.36      148.99     18.26 o 
 -11   7   1       91.45       81.85      8.62 o 
 -10   7   1      220.77      223.65     13.58 o 
  -9   7   1        1.03       -2.13      2.05 o 
  -8   7   1       65.12       67.02     20.47 o 
  -7   7   1      956.16      968.50     28.97 o 
  -6   7   1      360.58      352.52     10.85 o 
  -5   7   1      542.07      551.23     11.58 o 
  -4   7   1     1073.34     1080.05     16.20 o 
  -3   7   1      753.10      803.06     15.18 o 
  -2   7   1       90.47       70.39      7.73 o 
  -1   7   1     1981.13     1970.85     35.74 o 
   0   7   1      277.93      330.44     14.78 o 
   1   7   1     3606.84     3824.76     54.49 o 
   2   7   1     1092.78     1174.68     22.35 o 
   3   7   1     1336.77     1447.45     19.22 o 
   4   7   1      503.74      501.79     11.40 o 
   5   7   1      392.47      374.59     11.37 o 
   6   7   1      404.46      435.94     14.27 o 
   7   7   1       14.83       15.72      3.24 o 
   8   7   1        8.86       12.19      4.01 o 
   9   7   1       28.30       36.18      5.95 o 
  10   7   1        0.21       -1.30      3.61 o 
  11   7   1      112.85      141.48     15.11 o 
  12   7   1      183.27      222.30     27.33 o 
 -12   8   1      155.64      170.89     23.18 o 
 -11   8   1       21.13       38.47      6.90 o 
 -10   8   1      183.94      202.91     13.49 o 
  -9   8   1      242.13      241.65     23.56 o 
  -8   8   1       22.60       27.29      8.21 o 
  -7   8   1      481.21      478.88     17.09 o 
  -6   8   1      801.68      811.97     16.05 o 
  -5   8   1      323.96      312.13     10.19 o 
  -4   8   1      289.39      312.78     10.73 o 
  -3   8   1      225.66      255.76      9.67 o 
  -2   8   1      216.08      169.00     11.40 o 
  -1   8   1       10.92        5.51      2.94 o 
   0   8   1       21.63       18.78      4.37 o 
   1   8   1      572.94      593.06     21.15 o 
   2   8   1       44.38       50.01      9.74 o 
   3   8   1       97.51       94.05      6.75 o 
   4   8   1      411.12      403.08     14.06 o 
   5   8   1       19.97       17.11      3.16 o 
   6   8   1        9.06        8.50      3.34 o 
   7   8   1      207.59      216.94     11.40 o 
   8   8   1       19.37       12.47      6.40 o 
   9   8   1      505.67      534.42     26.37 o 
  10   8   1      324.85      344.54     21.39 o 
  11   8   1       44.40       48.14     14.21 o 
 -11   9   1      119.08      155.45     23.09 o 
 -10   9   1        6.53        8.05      7.57 o 
  -9   9   1       61.84       37.75      9.98 o 
  -8   9   1       75.11       89.71     15.29 o 
  -7   9   1      706.79      744.61     55.18 o 
  -6   9   1      186.17      172.13     14.71 o 
  -5   9   1      699.40      707.41     19.13 o 
  -4   9   1      173.15      159.52      9.25 o 
  -3   9   1      148.78      156.57      9.18 o 
  -2   9   1     1599.65     1613.86     38.17 o 
  -1   9   1      331.14      347.32     12.41 o 
   0   9   1     1389.18     1458.83     25.19 o 
   1   9   1     1036.08     1085.21     21.88 o 
   2   9   1        0.55        3.05      3.56 o 
   3   9   1      224.70      236.23     11.56 o 
   4   9   1        0.05       -1.94      3.70 o 
   5   9   1       14.05       14.31      4.23 o 
   6   9   1       10.25        6.80      3.31 o 
   7   9   1      133.52      140.88     12.32 o 
   8   9   1       50.33       38.74     10.58 o 
   9   9   1       97.40       94.33     11.73 o 
  10   9   1       11.39        2.95     10.08 o 
  11   9   1        6.47        3.23      5.76 o 
 -11  10   1       15.19       20.97      9.34 o 
 -10  10   1        1.35       -2.35      6.73 o 
  -9  10   1      147.42      124.47     19.12 o 
  -8  10   1        0.27        0.40      6.08 o 
  -7  10   1      712.12      706.66     42.25 o 
  -6  10   1       76.67       65.85      7.88 o 
  -5  10   1     1280.01     1291.36     29.75 o 
  -4  10   1     1224.18     1237.59     23.17 o 
  -3  10   1      194.18      208.99      9.91 o 
  -2  10   1      882.12      878.44     23.65 o 
  -1  10   1      445.07      444.17     20.93 o 
   0  10   1        4.18       -3.14      3.80 o 
   1  10   1      829.77      747.81     32.59 o 
   2  10   1       31.07       21.89      5.29 o 
   3  10   1      514.58      535.57     18.45 o 
   4  10   1      115.79      123.44      8.92 o 
   5  10   1        9.67        5.53      3.97 o 
   6  10   1       83.17       77.06      8.54 o 
   7  10   1      109.80      119.50     10.24 o 
   8  10   1        0.47       -1.11      5.45 o 
   9  10   1       73.82       63.16     14.68 o 
  10  10   1       24.78       29.01      7.77 o 
 -10  11   1        7.89       -2.39      6.13 o 
  -9  11   1      183.78      158.09     22.28 o 
  -8  11   1      972.76      975.58     52.81 o 
  -7  11   1       68.96       62.06     14.17 o 
  -6  11   1        4.47       -0.33      3.47 o 
  -5  11   1       32.23       21.07      4.66 o 
  -4  11   1      227.40      228.94     15.91 o 
  -3  11   1      375.00      398.68     20.77 o 
  -2  11   1     1352.26     1273.47     37.13 o 
  -1  11   1     2613.28     2574.04     52.59 o 
   0  11   1        0.38       -0.17      3.65 o 
   1  11   1      557.04      574.81     25.17 o 
   2  11   1      437.52      448.48     22.27 o 
   3  11   1        2.02        1.31      3.53 o 
   4  11   1      813.02      772.41     28.87 o 
   5  11   1       84.91       76.75     12.52 o 
   6  11   1       50.38       43.23      7.18 o 
   7  11   1       66.74       54.60      7.76 o 
   8  11   1       57.00       58.77     14.35 o 
   9  11   1      115.66      106.92     18.97 o 
  10  11   1      133.88      109.94     19.31 o 
  -9  12   1       34.92       44.05     13.63 o 
  -8  12   1      297.10      264.28     29.09 o 
  -7  12   1      199.72      185.09     24.27 o 
  -6  12   1      108.93      124.68     12.24 o 
  -5  12   1       25.11       33.32      7.02 o 
  -4  12   1      230.25      219.64     16.74 o 
  -3  12   1      407.76      441.60     29.72 o 
  -2  12   1      101.45      116.17     12.24 o 
  -1  12   1      546.49      568.29     26.15 o 
   0  12   1       80.98      112.04     13.08 o 
   1  12   1      446.91      462.10     23.76 o 
   2  12   1        0.75       -6.14      4.62 o 
   3  12   1      408.57      338.01     20.31 o 
   4  12   1       21.43       30.21     11.86 o 
   5  12   1      131.29      128.90     12.57 o 
   6  12   1      147.48      141.52     20.82 o 
   7  12   1       49.25       95.53     18.22 o 
   8  12   1        0.64      -13.94      9.29 o 
   9  12   1        1.82        2.23      5.77 o 
  -8  13   1        0.74       12.34      9.50 o 
  -7  13   1      477.87      493.07     40.39 o 
  -6  13   1      156.16      154.53     14.35 o 
  -5  13   1      156.94      194.91     34.04 o 
  -4  13   1        7.46       -1.66      5.84 o 
  -3  13   1       28.65       23.23      8.43 o 
  -2  13   1       28.12       31.29      7.37 o 
  -1  13   1      497.88      438.46     24.32 o 
   0  13   1        0.63        0.09     14.80 o 
   1  13   1      120.98      101.89     11.93 o 
   2  13   1        7.89        9.24      4.49 o 
   3  13   1        1.24        2.10      4.56 o 
   4  13   1        1.90        3.33      4.45 o 
   5  13   1      242.68      223.88     17.15 o 
   6  13   1      143.66      152.07     16.33 o 
   7  13   1       99.36      120.44     21.80 o 
   8  13   1       16.23       18.76     10.04 o 
  -6  14   1      191.53      201.51     17.02 o 
  -5  14   1       32.66       18.69      6.09 o 
  -4  14   1       87.01       75.67     10.92 o 
  -3  14   1       14.38        4.47      4.82 o 
  -2  14   1        0.14        4.55      5.91 o 
  -1  14   1      162.73      165.26     34.58 o 
   0  14   1      543.33      561.74     45.54 o 
   1  14   1        2.23       -0.99      4.31 o 
   2  14   1       17.47       10.73      5.43 o 
   3  14   1       16.93       23.30      6.65 o 
   4  14   1      110.87      111.49     14.30 o 
   5  14   1       86.98      117.60     13.25 o 
   6  14   1        4.46       12.10      9.76 o 
  -5  15   1        3.51        6.85      6.89 o 
  -4  15   1       75.50       88.34     12.17 o 
  -3  15   1      145.51      136.58     15.07 o 
  -2  15   1      140.71      139.22     15.45 o 
  -1  15   1       62.75       53.23     16.69 o 
   0  15   1        4.30       -1.13      5.31 o 
   1  15   1        6.96       -4.11      5.60 o 
   2  15   1      459.57      492.48     63.91 o 
   3  15   1        0.45       -3.19      4.32 o 
   4  15   1        0.48       -1.84     10.01 o 
   5  15   1       20.27        5.00      5.69 o 
  -3  16   1      234.15      254.60     28.88 o 
  -2  16   1       25.12       17.14      6.45 o 
  -1  16   1       89.50       91.33     13.26 o 
   0  16   1      104.05       91.41     12.79 o 
   1  16   1        7.48       20.81      9.68 o 
   2  16   1      117.76      112.19     20.52 o 
 -12   0   2      125.31       99.94     16.85 o 
 -10   0   2      198.94      211.54     20.72 o 
  -8   0   2      255.58      275.87      9.25 o 
  -6   0   2     8718.45     8988.41     46.74 o 
  -4   0   2     7041.48     6913.94     32.70 o 
  -2   0   2      894.10      877.94     13.56 o 
   0   0   2      144.90      126.67      8.33 o 
   2   0   2      455.96      395.32      8.73 o 
   4   0   2     2830.91     2749.78     32.41 o 
   6   0   2     1733.56     1603.34     25.22 o 
   8   0   2      359.71      365.47     12.60 o 
  10   0   2      145.65      149.38     18.39 o 
  12   0   2     1031.43     1004.54     52.86 o 
 -13   1   2       50.62       33.27      7.70 o 
 -12   1   2        0.01       -0.38      5.98 o 
 -11   1   2      508.32      511.00     24.02 o 
 -10   1   2       50.31       41.30      4.76 o 
  -9   1   2      277.02      284.01      8.20 o 
  -8   1   2       43.78       39.60      3.23 o 
  -7   1   2       62.70       51.46      4.27 o 
  -6   1   2     6781.44     6813.72     99.56 o 
  -5   1   2     3224.56     3347.80     30.31 o 
  -4   1   2       26.31       20.32      1.86 o 
  -3   1   2     7577.32     7510.48     30.88 o 
  -2   1   2     1869.02     1839.20     15.12 o 
  -1   1   2      993.58      947.55     20.41 o 
   0   1   2      688.00      681.84     16.41 o 
   1   1   2      574.14      598.33      6.29 o 
   2   1   2     3373.53     3312.34     18.83 o 
   3   1   2       24.41       19.23      1.52 o 
   4   1   2      303.43      321.15      9.09 o 
   5   1   2       40.72       63.29      3.74 o 
   6   1   2      110.86      109.77      5.01 o 
   7   1   2        0.39        1.24      0.71 o 
   8   1   2        3.94        7.42      2.50 o 
   9   1   2      123.13      122.41      7.53 o 
  10   1   2      146.59      142.70     13.07 o 
  11   1   2       41.35       40.98      7.80 o 
  12   1   2       37.81       19.26      6.81 o 
 -13   2   2        5.22        3.02      4.67 o 
 -12   2   2       17.97       16.09      7.66 o 
 -11   2   2        6.94        3.62      2.10 o 
 -10   2   2       33.02       37.80      3.50 o 
  -9   2   2     1609.19     1634.12     29.04 o 
  -8   2   2      226.58      219.91      7.89 o 
  -7   2   2      844.43      840.39     12.86 o 
  -6   2   2     1395.97     1407.75     15.83 o 
  -5   2   2      974.45      900.93      9.14 o 
  -4   2   2     7160.95     7239.05     30.39 o 
  -3   2   2    14364.26    14089.03     55.48 o 
  -2   2   2     5258.08     5360.45     23.93 o 
  -1   2   2      595.04      640.09     18.79 o 
   0   2   2     1278.03     1242.35     25.04 o 
   1   2   2       81.37       99.11      7.71 o 
   2   2   2     1348.88     1378.67     18.00 o 
   3   2   2      723.15      652.65      9.49 o 
   4   2   2      908.78      928.13     17.67 o 
   5   2   2     1193.61     1228.41     20.27 o 
   6   2   2      227.39      261.10      6.79 o 
   7   2   2       22.41       27.92      1.61 o 
   8   2   2       21.66       23.61      4.04 o 
   9   2   2      389.22      349.85     15.69 o 
  10   2   2       15.80        7.33      4.69 o 
  11   2   2       16.43        1.12     17.77 o 
  12   2   2      135.31      153.31     15.30 o 
 -13   3   2      122.00      117.33     13.42 o 
 -12   3   2       15.57        9.15      4.22 o 
 -11   3   2        0.02       -4.16      2.97 o 
 -10   3   2      322.79      329.03     10.82 o 
  -9   3   2      120.37      125.55      6.70 o 
  -8   3   2      585.53      556.73     11.96 o 
  -7   3   2        0.72       -0.39      1.25 o 
  -6   3   2      217.89      204.37      6.79 o 
  -5   3   2      343.33      374.96      7.04 o 
  -4   3   2        9.64        2.96      1.23 o 
  -3   3   2       69.15       62.01      2.78 o 
  -2   3   2      189.73      167.58      4.29 o 
  -1   3   2      179.54      158.98      7.12 o 
   0   3   2     1656.94     1513.70     22.02 o 
   1   3   2      235.71      249.21      9.09 o 
   2   3   2     2851.00     2871.87     32.88 o 
   3   3   2      589.06      638.18     10.77 o 
   4   3   2       14.41       26.01      2.28 o 
   5   3   2      629.73      615.11      8.11 o 
   6   3   2       37.19       32.73      2.64 o 
   7   3   2       16.20       17.35      3.67 o 
   8   3   2     1072.69     1071.42     23.72 o 
   9   3   2       37.33       38.67      5.32 o 
  10   3   2        4.29        0.96      4.79 o 
  11   3   2        1.08       -0.47      4.91 o 
  12   3   2        0.32       -1.09      6.13 o 
 -13   4   2       27.95       25.38      7.48 o 
 -12   4   2        8.06       18.07      6.65 o 
 -11   4   2       49.54       39.43      5.55 o 
 -10   4   2      147.14      143.74      7.76 o 
  -9   4   2      317.76      340.02      7.90 o 
  -8   4   2      792.94      805.99     12.38 o 
  -7   4   2        5.34        7.13      1.74 o 
  -6   4   2      289.03      229.03      8.76 o 
  -5   4   2     1427.62     1395.36     14.91 o 
  -4   4   2      173.63      185.11      5.40 o 
  -3   4   2      187.14      176.20      4.99 o 
  -2   4   2      655.51      674.18     11.35 o 
  -1   4   2        3.74        3.89      1.54 o 
   0   4   2      977.48      915.06     19.09 o 
   1   4   2     2690.07     2791.71     30.12 o 
   2   4   2      553.10      600.70     12.73 o 
   3   4   2       20.65        9.49      1.78 o 
   4   4   2      430.58      334.45      8.71 o 
   5   4   2      513.47      502.82      9.82 o 
   6   4   2        6.14       10.03      1.28 o 
   7   4   2      394.66      366.00     13.86 o 
   8   4   2        0.98        5.44      3.06 o 
   9   4   2        2.72        7.03      3.42 o 
  10   4   2      434.07      450.10     34.36 o 
  11   4   2       51.61       48.29      9.27 o 
  12   4   2      340.04      380.34     24.65 o 
 -13   5   2      210.51      178.30     23.00 o 
 -12   5   2       26.89       25.94      6.93 o 
 -11   5   2      325.39      331.34     15.44 o 
 -10   5   2       16.70       20.25      3.23 o 
  -9   5   2       42.90       39.83      3.35 o 
  -8   5   2      315.74      306.63      9.88 o 
  -7   5   2     1478.50     1468.41     26.49 o 
  -6   5   2       35.10       41.63      3.36 o 
  -5   5   2     1103.96     1092.72     14.48 o 
  -4   5   2      133.20      126.30      4.88 o 
  -3   5   2       20.83       25.67      2.25 o 
  -2   5   2      367.59      361.51      8.46 o 
  -1   5   2      150.45      102.12      5.83 o 
   0   5   2     3455.25     3817.44     35.14 o 
   1   5   2      429.32      449.85     12.01 o 
   2   5   2     3012.55     3388.68     35.65 o 
   3   5   2      595.70      587.96     12.34 o 
   4   5   2     1878.59     2111.63     23.62 o 
   5   5   2       17.12       12.29      2.08 o 
   6   5   2      335.04      318.34      7.92 o 
   7   5   2       11.13       14.95      2.33 o 
   8   5   2       32.54       36.43      5.25 o 
   9   5   2        1.53        1.54      2.97 o 
  10   5   2      111.88      104.65     12.21 o 
  11   5   2       84.45       88.45     11.86 o 
  12   5   2      163.86      188.01     17.46 o 
 -13   6   2      298.11      320.72     31.20 o 
 -12   6   2       35.09       19.50     16.15 o 
 -11   6   2       16.28       12.34      4.33 o 
 -10   6   2        3.36        3.59      3.26 o 
  -9   6   2       39.27       31.97      4.11 o 
  -8   6   2      206.91      203.86      8.73 o 
  -7   6   2       95.30       83.10      5.43 o 
  -6   6   2      428.98      420.21     10.98 o 
  -5   6   2       46.52       47.79      3.92 o 
  -4   6   2      513.24      545.16     10.60 o 
  -3   6   2      264.74      238.18      7.56 o 
  -2   6   2      840.52      866.13     14.34 o 
  -1   6   2       25.85       27.72      3.92 o 
   0   6   2      153.93      107.91      8.36 o 
   1   6   2       28.00       23.41      3.29 o 
   2   6   2      535.64      610.78     13.04 o 
   3   6   2       57.17       48.37      4.10 o 
   4   6   2      634.22      717.81     14.93 o 
   5   6   2      579.01      631.75     14.06 o 
   6   6   2      925.31     1003.13     19.57 o 
   7   6   2      384.92      378.03      9.69 o 
   8   6   2       11.05        6.29      1.94 o 
   9   6   2       60.17       55.70      9.03 o 
  10   6   2      172.96      170.13     20.62 o 
  11   6   2      466.82      474.10     31.11 o 
  12   6   2       28.63       43.28      9.24 o 
 -12   7   2        1.20       -1.73      9.74 o 
 -11   7   2        5.11       -1.58      3.97 o 
 -10   7   2      122.93      107.82     11.27 o 
  -9   7   2       61.85       60.13      5.87 o 
  -8   7   2      164.39      158.16     12.44 o 
  -7   7   2      992.62     1046.29     17.97 o 
  -6   7   2        1.87        0.94      2.09 o 
  -5   7   2        0.13       -0.25      1.75 o 
  -4   7   2     1300.72     1241.86     17.33 o 
  -3   7   2      986.93     1051.34     17.14 o 
  -2   7   2      932.39      955.64     18.62 o 
  -1   7   2     3007.55     3187.96     45.94 o 
   0   7   2      143.37      143.82     15.82 o 
   1   7   2     1005.18     1090.64     27.05 o 
   2   7   2     1051.50      940.95     25.25 o 
   3   7   2     1543.12     1741.85     21.59 o 
   4   7   2      252.20      269.98      9.85 o 
   5   7   2      134.76      130.64      7.97 o 
   6   7   2      335.64      364.82     14.95 o 
   7   7   2        3.86       -0.18      1.81 o 
   8   7   2      283.98      281.40     12.82 o 
   9   7   2      258.08      271.78     14.62 o 
  10   7   2      491.20      536.53     27.29 o 
  11   7   2      129.26      132.70     14.98 o 
 -12   8   2       74.38       86.09     17.77 o 
 -11   8   2      153.67      155.83     12.22 o 
 -10   8   2        6.43        5.18      4.48 o 
  -9   8   2       48.90       54.61     12.33 o 
  -8   8   2       76.36      101.98     15.87 o 
  -7   8   2      820.56      909.21     24.41 o 
  -6   8   2      970.99      986.85     21.54 o 
  -5   8   2     1119.66     1110.57     22.25 o 
  -4   8   2      365.70      365.00     11.45 o 
  -3   8   2      265.15      315.30     10.55 o 
  -2   8   2      238.58      246.08     13.70 o 
  -1   8   2       84.90       87.98      7.04 o 
   0   8   2      107.14      114.87      7.92 o 
   1   8   2      967.75      884.28     26.00 o 
   2   8   2       69.54       70.24      7.67 o 
   3   8   2       13.33        4.90      2.45 o 
   4   8   2      169.85      179.73     11.93 o 
   5   8   2       30.94       36.99      5.79 o 
   6   8   2      325.18      313.60     15.00 o 
   7   8   2      473.18      493.44     17.78 o 
   8   8   2       90.06      205.60     98.20 o 
   9   8   2        0.13       -2.99      4.57 o 
  10   8   2       27.75       35.35     11.33 o 
  11   8   2       46.12       45.48     14.06 o 
 -11   9   2       38.73       42.70      9.10 o 
 -10   9   2      787.55      854.02     46.89 o 
  -9   9   2      110.68      102.14     17.08 o 
  -8   9   2       77.29       54.80     12.58 o 
  -7   9   2      277.62      237.19     20.11 o 
  -6   9   2       92.48       89.03      9.18 o 
  -5   9   2     1906.20     1932.49     31.21 o 
  -4   9   2      408.05      421.93     14.57 o 
  -3   9   2      333.63      362.07     11.81 o 
  -2   9   2      922.87      956.18     23.35 o 
  -1   9   2      103.79      106.13      7.11 o 
   0   9   2     1025.27     1101.12     24.07 o 
   1   9   2        3.77       -1.38      3.41 o 
   2   9   2      336.48      352.14     16.08 o 
   3   9   2       52.32       47.64      6.99 o 
   4   9   2      219.29      204.13     13.51 o 
   5   9   2      144.66      146.05     11.30 o 
   6   9   2       26.79       32.96      5.64 o 
   7   9   2        0.04       -0.22      2.54 o 
   8   9   2      137.19      163.52     14.78 o 
   9   9   2        6.91        7.20      5.11 o 
  10   9   2        5.24        5.91      8.00 o 
 -11  10   2      157.87      145.22     21.33 o 
 -10  10   2      137.31      138.87     20.78 o 
  -9  10   2      191.52      202.46     24.12 o 
  -8  10   2      655.08      662.43     42.34 o 
  -7  10   2      183.92      197.59     23.10 o 
  -6  10   2       10.43       -7.89      6.51 o 
  -5  10   2     1536.22     1525.70     26.99 o 
  -4  10   2        7.67        9.73      2.78 o 
  -3  10   2        6.01        2.74      2.54 o 
  -2  10   2      968.94      983.54     30.79 o 
  -1  10   2      408.89      398.72     19.86 o 
   0  10   2       43.50       31.14      6.04 o 
   1  10   2      223.37      203.16     14.42 o 
   2  10   2      234.24      237.88     12.56 o 
   3  10   2      218.63      193.50     11.33 o 
   4  10   2      348.63      326.68     14.41 o 
   5  10   2      142.53      144.84     12.11 o 
   6  10   2       21.01       18.05      6.62 o 
   7  10   2        3.03       -1.35      3.17 o 
   8  10   2       10.86       13.37      7.87 o 
   9  10   2        0.08      -11.73      7.82 o 
  10  10   2       37.30       32.64      8.32 o 
 -10  11   2       27.23       25.90      9.83 o 
  -9  11   2       53.87       63.12     14.99 o 
  -8  11   2       73.33       53.23     13.96 o 
  -7  11   2      176.54      179.02     22.93 o 
  -6  11   2      852.59      838.86     47.64 o 
  -5  11   2      693.64      724.88     27.64 o 
  -4  11   2      979.65      944.54     24.29 o 
  -3  11   2      313.49      344.10     14.79 o 
  -2  11   2       77.25       85.27     10.38 o 
  -1  11   2      431.07      454.64     25.11 o 
   0  11   2      262.14      243.50     16.61 o 
   1  11   2     1262.67     1190.80     36.17 o 
   2  11   2       83.65       78.33      9.61 o 
   3  11   2       34.17       36.15      8.59 o 
   4  11   2        3.49        1.95      5.79 o 
   5  11   2      366.09      419.95     21.45 o 
   6  11   2      259.42      267.42     16.89 o 
   7  11   2      464.01      448.79     35.71 o 
   8  11   2      256.12      245.86     27.54 o 
   9  11   2        2.11        4.52      5.37 o 
  -9  12   2      227.18      253.42     29.35 o 
  -8  12   2      198.68      165.47     23.72 o 
  -7  12   2      351.46      368.02     34.47 o 
  -6  12   2       50.76       63.01     14.90 o 
  -5  12   2        8.61        9.56      5.29 o 
  -4  12   2      638.76      651.45     27.87 o 
  -3  12   2      339.69      396.58     23.61 o 
  -2  12   2     1602.09     1561.54     43.30 o 
  -1  12   2        3.53        1.35      4.65 o 
   0  12   2      265.34      234.64     21.45 o 
   1  12   2      255.59      247.48     17.70 o 
   2  12   2      194.92      212.60     18.84 o 
   3  12   2       38.89       38.74      7.52 o 
   4  12   2      379.72      396.15     22.14 o 
   5  12   2       12.73       12.99      5.10 o 
   6  12   2        4.90       -1.83      4.22 o 
   7  12   2      271.17      276.42     29.60 o 
   8  12   2       18.82       31.22     13.16 o 
  -8  13   2       49.96       64.76     16.83 o 
  -7  13   2       21.05        9.00      8.24 o 
  -6  13   2       32.59       41.31     13.03 o 
  -5  13   2      127.76      148.67     14.52 o 
  -4  13   2     1367.95     1417.98     75.03 o 
  -3  13   2      136.44      144.39     14.35 o 
  -2  13   2       15.19       20.95      6.31 o 
  -1  13   2        3.61       -0.30      8.96 o 
   0  13   2       59.19       80.49     10.87 o 
   1  13   2        1.14        6.89      5.32 o 
   2  13   2      419.05      428.30     29.93 o 
   3  13   2       14.49       10.97      5.16 o 
   4  13   2      402.76      388.82     22.97 o 
   5  13   2        3.28        4.38      4.20 o 
   6  13   2       94.31      129.38     13.39 o 
   7  13   2        6.68       -2.16      6.79 o 
  -6  14   2        3.30       -2.17      7.98 o 
  -5  14   2        5.39        6.05      4.58 o 
  -4  14   2       18.98       21.13      6.61 o 
  -3  14   2      748.96      730.40     32.66 o 
  -2  14   2        7.73       11.10      5.87 o 
  -1  14   2      238.27      274.31     20.34 o 
   0  14   2      148.17      169.18     16.04 o 
   1  14   2       62.02       70.99     10.73 o 
   2  14   2       14.36       10.37      4.49 o 
   3  14   2      173.87      187.96     17.00 o 
   4  14   2        0.17        7.18      6.06 o 
   5  14   2       70.15       72.96     11.04 o 
  -5  15   2       12.94       40.90     11.15 o 
  -4  15   2       41.98       34.58      8.64 o 
  -3  15   2       22.35       31.43      7.89 o 
  -2  15   2        2.03        1.52      6.29 o 
  -1  15   2      882.24     1017.02     40.39 o 
   0  15   2       44.23       64.12     24.13 o 
   1  15   2       15.72       19.71      8.50 o 
   2  15   2       97.11      123.21     25.05 o 
   3  15   2       20.97       23.04      7.31 o 
   4  15   2        4.06      -12.12      8.08 o 
   5  15   2      371.53      386.25     32.58 o 
  -2  16   2       72.41       68.08     16.23 o 
  -1  16   2      254.41      197.30     26.49 o 
   0  16   2      171.95      177.36     18.03 o 
   1  16   2      130.95      146.99     22.90 o 
   2  16   2       18.29       25.54     11.81 o 
 -13   0   3       73.11       74.88     15.89 o 
 -11   0   3      129.07      164.67     19.53 o 
  -9   0   3     1014.60     1392.71     31.11 o 
  -7   0   3      637.56      668.18     15.00 o 
  -5   0   3     1265.28     1234.32     26.12 o 
  -3   0   3     2042.83     1863.04     24.42 o 
  -1   0   3     6223.19     5794.55     57.34 o 
   1   0   3     4510.81     4478.96     32.98 o 
   3   0   3     3576.68     3357.48     26.14 o 
   5   0   3      619.56      685.84     12.64 o 
   7   0   3      168.61      152.59      9.09 o 
   9   0   3     1093.83     1132.42     24.42 o 
  11   0   3      149.57      147.85     20.39 o 
 -13   1   3       23.95       16.00      6.25 o 
 -12   1   3       62.71       51.28      8.81 o 
 -11   1   3      170.44      193.69     14.95 o 
 -10   1   3     1190.56     1246.39     22.19 o 
  -9   1   3     1519.79     1520.83     20.40 o 
  -8   1   3     1982.48     1939.75     22.28 o 
  -7   1   3     1940.21     1979.71     23.62 o 
  -6   1   3     1442.49     1550.47     15.85 o 
  -5   1   3       48.72       37.63      3.44 o 
  -4   1   3     2126.60     2000.71     18.23 o 
  -3   1   3       35.90       29.51      2.21 o 
  -2   1   3      575.07      585.28     19.37 o 
  -1   1   3     2328.72     2257.93     37.01 o 
   0   1   3      240.36      224.82      4.32 o 
   1   1   3       86.42       70.95      3.02 o 
   2   1   3       52.23       55.95      2.62 o 
   3   1   3     1167.57     1206.70     11.79 o 
   4   1   3       84.10       85.25      5.06 o 
   5   1   3      587.37      558.89     12.07 o 
   6   1   3      241.01      191.03      5.98 o 
   7   1   3      771.65      810.33     11.07 o 
   8   1   3       33.52       30.59      3.15 o 
   9   1   3      121.42      122.06      6.78 o 
  10   1   3       66.87       82.49     10.62 o 
  11   1   3      392.62      350.57     21.64 o 
  12   1   3       60.23       74.32     21.21 o 
 -13   2   3        6.65        4.58     10.28 o 
 -12   2   3     1583.43     1618.75     44.85 o 
 -11   2   3      124.88      124.35      9.66 o 
 -10   2   3      237.84      234.48      8.86 o 
  -9   2   3      746.02      745.08     15.38 o 
  -8   2   3      242.20      206.65      6.65 o 
  -7   2   3     1597.11     1577.27     25.75 o 
  -6   2   3    12782.02    12584.28    106.93 o 
  -5   2   3     3665.67     3749.42     33.58 o 
  -4   2   3      252.96      264.32      6.95 o 
  -3   2   3      194.40      210.41      5.69 o 
  -2   2   3      308.45      295.58      6.10 o 
  -1   2   3      213.48      221.59     12.48 o 
   0   2   3     5967.06     5832.97     53.60 o 
   1   2   3     1276.04     1248.58     14.07 o 
   2   2   3      351.65      362.38      7.55 o 
   3   2   3       12.85        8.98      1.54 o 
   4   2   3       59.26       38.80      3.89 o 
   5   2   3     1185.11     1287.67     23.81 o 
   6   2   3      711.64      707.11     17.14 o 
   7   2   3        3.77        0.86      1.25 o 
   8   2   3        1.19        2.05      1.25 o 
   9   2   3      263.55      279.85     12.61 o 
  10   2   3      627.75      648.86     27.61 o 
  11   2   3      111.84      125.64     13.80 o 
  12   2   3       72.52       81.39     11.95 o 
 -13   3   3      296.66      329.90     21.83 o 
 -12   3   3      215.11      236.81     17.74 o 
 -11   3   3      832.19      800.84     40.50 o 
 -10   3   3        0.78       -2.56      2.48 o 
  -9   3   3      534.29      577.44     13.85 o 
  -8   3   3        9.05        7.94      1.86 o 
  -7   3   3      101.20      103.63      3.68 o 
  -6   3   3     3304.08     3411.12     24.93 o 
  -5   3   3      735.54      700.23     10.84 o 
  -4   3   3      103.52      128.40      4.59 o 
  -3   3   3      537.73      470.37      7.77 o 
  -2   3   3     2295.52     2418.25     18.33 o 
  -1   3   3     4928.10     4995.67     63.14 o 
   0   3   3       22.76       30.80      5.31 o 
   1   3   3      366.52      353.39     16.05 o 
   2   3   3       78.03       74.54      3.80 o 
   3   3   3       22.21       41.09      3.29 o 
   4   3   3      559.86      593.08     11.08 o 
   5   3   3     2099.80     2060.18     20.59 o 
   6   3   3       45.01       46.94      3.67 o 
   7   3   3       21.09       24.98      2.26 o 
   8   3   3       56.03       58.08      5.93 o 
   9   3   3      264.46      290.37     19.65 o 
  10   3   3       74.20       66.56      9.76 o 
  11   3   3      239.96      273.22     21.81 o 
  12   3   3       10.69        6.18      5.85 o 
 -13   4   3        0.24       -9.09      6.06 o 
 -12   4   3       99.90      131.60     25.67 o 
 -11   4   3       69.27       65.98     11.38 o 
 -10   4   3      118.43      112.39      7.08 o 
  -9   4   3      245.50      274.03      9.09 o 
  -8   4   3      882.92      885.43     17.19 o 
  -7   4   3       15.07       12.74      1.60 o 
  -6   4   3       50.23       50.38      3.30 o 
  -5   4   3      688.21      639.30     10.47 o 
  -4   4   3       35.51       41.40      3.30 o 
  -3   4   3      122.07      109.70      3.88 o 
  -2   4   3     4901.92     5098.35     30.26 o 
  -1   4   3       28.15       34.11      6.05 o 
   0   4   3      216.42      302.34     16.67 o 
   1   4   3     1856.22     1914.96     45.80 o 
   2   4   3     3071.34     3307.61     61.72 o 
   3   4   3      328.56      314.03      7.75 o 
   4   4   3      596.21      525.95      9.85 o 
   5   4   3      386.23      376.46      8.31 o 
   6   4   3      176.68      185.54      5.42 o 
   7   4   3      518.13      486.20     11.27 o 
   8   4   3      138.33      114.80      8.69 o 
   9   4   3      770.94      765.99     22.58 o 
  10   4   3      293.00      293.06     25.98 o 
  11   4   3       28.21       26.95      7.63 o 
  12   4   3        9.04        0.14      5.86 o 
 -13   5   3       83.48       82.01     16.38 o 
 -12   5   3      155.14      167.75     23.69 o 
 -11   5   3        1.00        4.19      3.55 o 
 -10   5   3      742.02      743.73     14.54 o 
  -9   5   3        0.27       -0.23      1.96 o 
  -8   5   3     1146.58     1129.14     17.42 o 
  -7   5   3      237.33      244.85      6.98 o 
  -6   5   3      669.96      617.13     12.62 o 
  -5   5   3      181.72      189.27      6.18 o 
  -4   5   3      286.11      250.90      6.71 o 
  -3   5   3      609.38      629.74     11.61 o 
  -2   5   3     1339.27     1445.28     25.13 o 
  -1   5   3       65.99       77.40      5.29 o 
   0   5   3     2429.39     2502.44     29.55 o 
   1   5   3      188.55      232.73     11.17 o 
   2   5   3      268.42      250.99      9.39 o 
   3   5   3     2160.56     2317.07     25.52 o 
   4   5   3      143.83      164.58      7.05 o 
   5   5   3        4.98        4.11      1.35 o 
   6   5   3       83.19       78.23      7.34 o 
   7   5   3      302.01      288.76      9.03 o 
   8   5   3      116.41       88.23      6.90 o 
   9   5   3       20.62       27.13      6.60 o 
  10   5   3      118.04      122.11     13.18 o 
  11   5   3      167.49      154.36     15.61 o 
  12   5   3       65.93       47.36     13.03 o 
 -13   6   3       38.97       51.18     13.54 o 
 -12   6   3       41.83       63.51     21.13 o 
 -11   6   3      118.86      150.63     11.09 o 
 -10   6   3       74.73       65.13      8.56 o 
  -9   6   3      334.90      349.06     11.59 o 
  -8   6   3      184.47      178.76      6.45 o 
  -7   6   3      339.27      353.78     10.81 o 
  -6   6   3     1201.06     1223.42     19.15 o 
  -5   6   3      179.83      181.01      8.02 o 
  -4   6   3      157.84      172.92      6.90 o 
  -3   6   3      582.75      603.00     16.88 o 
  -2   6   3       94.61      102.24      5.34 o 
  -1   6   3     2324.23     2474.11     31.55 o 
   0   6   3     2529.23     2749.21     71.55 o 
   1   6   3      438.06      550.04     14.98 o 
   2   6   3      479.75      529.25     14.69 o 
   3   6   3      428.06      431.82     11.83 o 
   4   6   3       99.89       82.43      5.48 o 
   5   6   3        1.21        4.24      2.11 o 
   6   6   3      361.04      381.05     11.73 o 
   7   6   3       75.16       70.18     10.38 o 
   8   6   3      647.73      599.33     10.97 o 
   9   6   3       33.20       37.93      8.57 o 
  10   6   3      217.25      253.17     19.00 o 
  11   6   3       67.05       64.56     10.87 o 
 -12   7   3       52.00       49.36     13.35 o 
 -11   7   3        0.14        2.95      3.78 o 
 -10   7   3      135.15      147.25     12.87 o 
  -9   7   3       40.45       32.92      4.70 o 
  -8   7   3       39.06       37.24      3.95 o 
  -7   7   3     1628.35     1604.69     22.59 o 
  -6   7   3      153.62      157.60      7.46 o 
  -5   7   3      261.61      248.57     10.39 o 
  -4   7   3      318.58      361.21     10.61 o 
  -3   7   3      173.75      164.03      7.71 o 
  -2   7   3      237.90      282.04     10.38 o 
  -1   7   3      710.71      618.16     21.89 o 
   0   7   3     2361.98     2546.07     42.02 o 
   1   7   3     1209.17     1268.14     51.21 o 
   2   7   3       87.35      106.24      9.87 o 
   3   7   3     1587.29     1613.18     24.27 o 
   4   7   3       59.77       68.98      5.37 o 
   5   7   3      446.96      428.35     17.35 o 
   6   7   3      427.60      427.45     14.37 o 
   7   7   3     1097.29     1092.20     18.45 o 
   8   7   3      889.99      857.32     41.38 o 
   9   7   3      141.55      128.74     18.50 o 
  10   7   3        7.10       10.10     15.90 o 
  11   7   3      162.94      211.27     18.88 o 
 -12   8   3        6.65       19.59     10.26 o 
 -11   8   3      178.76      154.23     29.75 o 
 -10   8   3      496.49      468.47     23.25 o 
  -9   8   3       20.97       23.10      5.48 o 
  -8   8   3      945.57      937.97     45.42 o 
  -7   8   3       12.96       13.19      3.06 o 
  -6   8   3      253.36      235.33     10.61 o 
  -5   8   3       99.07       87.26      8.04 o 
  -4   8   3      102.27       99.28      8.18 o 
  -3   8   3      163.11      145.71      7.17 o 
  -2   8   3      611.11      540.26     18.83 o 
  -1   8   3      228.00      202.42     11.58 o 
   0   8   3       21.43        8.75      2.58 o 
   1   8   3      821.12      875.76     21.96 o 
   2   8   3       51.29       46.35      5.43 o 
   3   8   3      146.76      153.30     11.92 o 
   4   8   3      464.81      454.03     19.11 o 
   5   8   3      139.29      149.37     11.07 o 
   6   8   3        5.53        2.22      3.00 o 
   7   8   3      448.55      415.36     31.67 o 
   8   8   3        1.39        4.17      6.43 o 
   9   8   3      392.99      347.79     30.66 o 
  10   8   3      133.54      151.49     22.34 o 
  11   8   3      122.92      115.41     21.23 o 
 -11   9   3        0.86       -5.36      7.09 o 
 -10   9   3       33.99       14.46      8.47 o 
  -9   9   3       67.59       77.60     14.89 o 
  -8   9   3     1000.82     1036.92     50.45 o 
  -7   9   3       21.05        4.31      8.44 o 
  -6   9   3       77.02       80.52      8.65 o 
  -5   9   3      101.81      105.56     14.52 o 
  -4   9   3     1265.00     1240.62     24.40 o 
  -3   9   3      669.72      719.67     16.29 o 
  -2   9   3       24.68       20.98      3.39 o 
  -1   9   3     1120.63     1135.28     25.97 o 
   0   9   3        0.28        0.77      2.41 o 
   1   9   3       18.36       14.36      3.50 o 
   2   9   3      148.04      147.10      9.49 o 
   3   9   3       35.71       42.66      6.76 o 
   4   9   3       74.01       68.51      8.23 o 
   5   9   3      298.38      297.45     16.41 o 
   6   9   3       58.01       76.00      8.62 o 
   7   9   3      216.23      184.22     15.53 o 
   8   9   3      127.41      116.21     12.62 o 
   9   9   3      324.33      310.02     30.09 o 
  10   9   3       17.44       43.80     12.88 o 
 -11  10   3      137.35      109.41     19.32 o 
 -10  10   3       29.43       25.24      8.83 o 
  -9  10   3        8.04       13.72      8.73 o 
  -8  10   3      171.45      155.76     21.48 o 
  -7  10   3       44.20       21.69      9.62 o 
  -6  10   3       55.84       47.67      5.61 o 
  -5  10   3      789.44      761.35     20.90 o 
  -4  10   3      488.79      490.42     14.37 o 
  -3  10   3      204.46      195.00     10.42 o 
  -2  10   3       86.38       77.46      6.82 o 
  -1  10   3       20.35       25.53      6.19 o 
   0  10   3      712.95      677.48     26.03 o 
   1  10   3      580.25      555.37     23.79 o 
   2  10   3     1312.21     1348.33     36.84 o 
   3  10   3       18.96       14.91      4.46 o 
   4  10   3        8.27        5.33      7.58 o 
   5  10   3      474.88      481.93     22.39 o 
   6  10   3        0.21       -1.42      3.01 o 
   7  10   3      412.51      386.15     19.02 o 
   8  10   3       13.25        8.89      6.41 o 
   9  10   3        0.03      -12.69      8.46 o 
  10  10   3      113.67      101.43     19.21 o 
 -10  11   3        0.68       -8.89      7.44 o 
  -9  11   3      201.82      196.77     25.20 o 
  -8  11   3       57.74       68.20     14.79 o 
  -7  11   3      187.80      196.55     24.36 o 
  -6  11   3      230.16      245.13     26.21 o 
  -5  11   3       78.49       73.30      8.81 o 
  -4  11   3       30.78       25.90      4.49 o 
  -3  11   3      604.84      587.41     18.83 o 
  -2  11   3      204.17      164.77     10.24 o 
  -1  11   3      245.41      250.24     16.96 o 
   0  11   3        1.00       -2.22      3.59 o 
   1  11   3       73.86       84.41     10.34 o 
   2  11   3      513.74      530.01     28.84 o 
   3  11   3      671.57      687.32     27.89 o 
   4  11   3      367.82      372.07     29.32 o 
   5  11   3      394.32      405.52     21.33 o 
   6  11   3        0.19       -1.26      3.52 o 
   7  11   3      152.50      193.45     23.80 o 
   8  11   3       20.03       22.83      8.40 o 
   9  11   3       71.77       85.19     16.59 o 
  -9  12   3       54.62       28.92     11.85 o 
  -8  12   3       58.42       83.60     17.68 o 
  -7  12   3      222.05      256.70     28.97 o 
  -6  12   3       76.14       90.39     17.18 o 
  -5  12   3      490.68      514.33     39.05 o 
  -4  12   3        8.83        5.18      5.45 o 
  -3  12   3      243.27      202.50     11.79 o 
  -2  12   3      817.17      840.50     23.65 o 
  -1  12   3      199.44      199.24     15.82 o 
   0  12   3        4.64       -1.27      5.16 o 
   1  12   3      353.58      294.10     19.30 o 
   2  12   3        1.10        9.27      5.33 o 
   3  12   3       88.09       77.58     10.86 o 
   4  12   3      730.96      730.47     41.86 o 
   5  12   3       55.08       39.52      7.72 o 
   6  12   3       55.06       50.19      8.23 o 
   7  12   3      215.71      202.21     25.44 o 
   8  12   3       61.32       65.56     11.04 o 
  -8  13   3      168.53      178.45     25.93 o 
  -7  13   3      600.18      644.60     46.84 o 
  -6  13   3       36.95       23.85     10.81 o 
  -5  13   3       15.35       20.12     10.63 o 
  -4  13   3       99.13      108.78     12.47 o 
  -3  13   3      205.91      198.18     16.43 o 
  -2  13   3       18.52       22.95      6.74 o 
  -1  13   3       60.79       80.54     11.49 o 
   0  13   3       29.96       23.76      7.01 o 
   1  13   3      388.14      376.84     25.19 o 
   2  13   3       85.15       89.82     12.44 o 
   3  13   3      408.96      389.06     23.19 o 
   4  13   3      119.06      125.67     13.48 o 
   5  13   3       35.14       29.30     11.22 o 
   6  13   3        0.76       -4.34      7.13 o 
   7  13   3        1.96        5.15      7.30 o 
  -6  14   3      109.59      107.99     21.10 o 
  -5  14   3       24.77       28.32     10.76 o 
  -4  14   3      358.75      367.99     23.34 o 
  -3  14   3       89.83       94.10     12.36 o 
  -2  14   3        0.35       -2.75      4.47 o 
  -1  14   3       85.97       82.19     14.13 o 
   0  14   3       12.47       25.20      7.18 o 
   1  14   3      114.90      111.59     13.42 o 
   2  14   3      229.18      274.02     20.67 o 
   3  14   3       89.59       77.21     11.36 o 
   4  14   3       23.75       35.67      8.93 o 
   5  14   3        0.72        1.49      5.11 o 
  -4  15   3      281.33      259.69     27.48 o 
  -3  15   3       14.81       18.14      7.18 o 
  -2  15   3      117.18      136.32     15.46 o 
  -1  15   3      108.73       94.94     16.60 o 
   0  15   3       23.24       10.74     12.84 o 
   1  15   3       13.19       19.49     10.63 o 
   2  15   3      118.76      134.76     25.01 o 
   3  15   3       41.47       44.95      9.43 o 
   4  15   3       16.80       37.62     11.82 o 
  -2  16   3      227.25      251.54     29.53 o 
  -1  16   3       60.33       63.76     15.84 o 
   0  16   3       48.25       75.15     17.59 o 
   1  16   3      116.60      101.73     19.87 o 
 -12   0   4      123.08      146.52     19.92 o 
 -10   0   4      429.89      442.92     14.17 o 
  -8   0   4      324.23      345.60     10.73 o 
  -6   0   4      837.96      787.95     15.12 o 
  -4   0   4     7694.07     8049.19     58.75 o 
  -2   0   4     4030.81     4065.69     56.44 o 
   0   0   4     1367.05     1175.78     34.56 o 
   2   0   4       84.55       58.29      3.74 o 
   4   0   4       58.57       87.94      5.06 o 
   6   0   4     1449.03     1458.55     31.37 o 
   8   0   4      797.44      759.76     22.21 o 
  10   0   4      285.78      280.60     26.40 o 
  12   0   4      175.10      154.88     22.75 o 
 -13   1   4      664.54      705.44     31.07 o 
 -12   1   4      366.35      357.27     21.03 o 
 -11   1   4     1223.15     1200.81     22.77 o 
 -10   1   4      636.44      645.35     17.08 o 
  -9   1   4        0.78        0.94      1.45 o 
  -8   1   4       45.09       45.15      3.16 o 
  -7   1   4     1224.83     1215.91     16.10 o 
  -6   1   4      152.50      149.95      6.00 o 
  -5   1   4      464.95      476.88     10.12 o 
  -4   1   4      117.89      127.10      5.07 o 
  -3   1   4      284.98      269.82      8.76 o 
  -2   1   4      611.12      609.12     22.38 o 
  -1   1   4       12.04       14.00      3.69 o 
   0   1   4      885.16      848.54     12.88 o 
   1   1   4      306.90      332.75      5.63 o 
   2   1   4     3577.93     3705.98     18.69 o 
   3   1   4      456.23      438.15      6.83 o 
   4   1   4     2461.09     2542.26     17.50 o 
   5   1   4      155.44      153.24      5.26 o 
   6   1   4      151.16      171.91      5.75 o 
   7   1   4      550.11      589.18     10.65 o 
   8   1   4      523.87      511.10     12.80 o 
   9   1   4       61.89       55.01      5.59 o 
  10   1   4      132.58      131.22     13.06 o 
  11   1   4       10.99       13.00      5.86 o 
  12   1   4        1.15        1.16      6.01 o 
 -13   2   4       14.63       12.75      7.34 o 
 -12   2   4      352.49      345.94     20.89 o 
 -11   2   4        0.81        5.31      3.09 o 
 -10   2   4      309.92      294.57     10.36 o 
  -9   2   4     2038.19     1841.86     59.59 o 
  -8   2   4     1324.82     1331.62     15.29 o 
  -7   2   4       20.31       20.20      2.99 o 
  -6   2   4      339.88      349.06      9.56 o 
  -5   2   4     1042.44     1065.12     15.68 o 
  -4   2   4      535.23      570.90     10.61 o 
  -3   2   4     1554.98     1458.76     16.87 o 
  -2   2   4       19.28       14.16      1.51 o 
  -1   2   4       87.47       86.12      8.69 o 
   0   2   4      841.92      804.63      9.79 o 
   1   2   4     1552.74     1438.32     16.05 o 
   2   2   4     2268.94     2388.41     20.72 o 
   3   2   4     1206.17     1283.29     13.32 o 
   4   2   4      401.68      386.69      9.14 o 
   5   2   4      335.87      377.56     12.22 o 
   6   2   4      113.53      118.33      6.61 o 
   7   2   4      678.70      680.83     12.10 o 
   8   2   4        1.06        0.90      1.45 o 
   9   2   4       71.28       68.10      4.14 o 
  10   2   4      453.72      473.00     43.03 o 
  11   2   4      161.76      163.34     15.46 o 
  12   2   4      428.29      457.66     26.53 o 
 -13   3   4        2.33        3.38      5.20 o 
 -12   3   4      326.24      340.71     20.95 o 
 -11   3   4        0.09        3.20      3.03 o 
 -10   3   4      149.28      130.94      7.44 o 
  -9   3   4     4774.80     4775.81     45.77 o 
  -8   3   4      142.49      134.26      4.35 o 
  -7   3   4        2.76        5.43      1.64 o 
  -6   3   4        7.84       11.02      2.85 o 
  -5   3   4      351.49      337.74      9.00 o 
  -4   3   4     1786.59     1742.45     27.61 o 
  -3   3   4     1804.73     1944.87     19.43 o 
  -2   3   4     2049.55     2157.25     57.35 o 
  -1   3   4       26.55       32.19      5.97 o 
   0   3   4        4.45        2.00      0.95 o 
   1   3   4     1242.39     1256.37     15.98 o 
   2   3   4       86.13       63.58      3.65 o 
   3   3   4        7.43        7.63      1.82 o 
   4   3   4       45.10       44.60      3.45 o 
   5   3   4      235.95      238.59      7.69 o 
   6   3   4     1089.12     1081.53     22.86 o 
   7   3   4       91.54       99.27      7.80 o 
   8   3   4      155.53      157.17      5.73 o 
   9   3   4        4.79        6.51      3.22 o 
  10   3   4      203.19      224.00     17.08 o 
  11   3   4       90.40       96.67     12.49 o 
  12   3   4       15.96        7.10      6.32 o 
 -13   4   4      113.76      106.22     14.79 o 
 -12   4   4       45.41       34.30      7.00 o 
 -11   4   4      624.98      625.22     20.33 o 
 -10   4   4       19.44       23.30      3.02 o 
  -9   4   4       46.23       54.76      4.59 o 
  -8   4   4     1171.15     1201.82     14.81 o 
  -7   4   4      131.46      160.42      6.39 o 
  -6   4   4       10.27       11.41      1.92 o 
  -5   4   4     2282.00     2289.94     20.19 o 
  -4   4   4      314.48      329.98      7.59 o 
  -3   4   4      590.33      705.94     12.05 o 
  -2   4   4      619.01      571.43     13.44 o 
  -1   4   4     2631.49     2848.36     38.00 o 
   0   4   4     1729.92     1899.58     43.98 o 
   1   4   4      147.04      105.50      8.93 o 
   2   4   4     2825.93     2889.98     23.07 o 
   3   4   4      495.23      509.97     10.03 o 
   4   4   4      562.28      590.74     11.09 o 
   5   4   4      143.80      162.44      5.95 o 
   6   4   4      842.34      848.33     17.12 o 
   7   4   4      174.75      149.51      7.16 o 
   8   4   4      106.43      105.05      4.72 o 
   9   4   4       10.58       15.76      5.45 o 
  10   4   4      145.27      162.06     14.91 o 
  11   4   4       97.45       99.51     12.66 o 
 -13   5   4      120.17      126.78     19.13 o 
 -12   5   4        1.49        1.37      5.47 o 
 -11   5   4       68.43       60.97      7.11 o 
 -10   5   4      105.93      106.32      8.66 o 
  -9   5   4      874.41      850.99     17.78 o 
  -8   5   4      191.03      202.00      6.62 o 
  -7   5   4      196.92      192.43      6.74 o 
  -6   5   4       41.53       39.99      3.34 o 
  -5   5   4       73.29       72.52      4.21 o 
  -4   5   4      288.26      301.90      9.33 o 
  -3   5   4     3159.76     3320.05     27.98 o 
  -2   5   4      168.65      147.88      6.68 o 
  -1   5   4     1258.47     1200.63     26.44 o 
   0   5   4     1152.32     1260.05     38.32 o 
   1   5   4      355.35      370.54     20.68 o 
   2   5   4       22.02       33.59      4.83 o 
   3   5   4      712.87      730.82     14.41 o 
   4   5   4      252.09      249.13      7.66 o 
   5   5   4      195.33      191.57      7.46 o 
   6   5   4        1.22        2.94      1.62 o 
   7   5   4      279.70      270.37      7.75 o 
   8   5   4      180.23      171.55      8.98 o 
   9   5   4      245.59      238.00     17.26 o 
  10   5   4        8.18        4.23      5.63 o 
  11   5   4       27.74       29.03      8.49 o 
 -13   6   4       19.43       -2.91      7.96 o 
 -12   6   4       77.84       75.78     10.96 o 
 -11   6   4      145.26      140.58     10.83 o 
 -10   6   4       10.39        8.25      2.90 o 
  -9   6   4      170.19      156.77      9.21 o 
  -8   6   4      280.10      269.04      7.61 o 
  -7   6   4       80.20       78.07      5.71 o 
  -6   6   4       41.11       32.04      5.27 o 
  -5   6   4       69.12       72.43      4.82 o 
  -4   6   4      442.42      485.71     11.42 o 
  -3   6   4     1917.06     2092.78     24.34 o 
  -2   6   4       42.12       12.52      7.60 o 
  -1   6   4     1612.23     1781.37     49.49 o 
   0   6   4      117.55      114.46     12.71 o 
   1   6   4       12.19        5.49      3.92 o 
   2   6   4       46.50       76.13     11.55 o 
   3   6   4      555.24      593.28     34.03 o 
   4   6   4      954.16      944.94     17.90 o 
   5   6   4      120.90      124.33      6.42 o 
   6   6   4        0.35       -1.03      1.80 o 
   7   6   4      108.49      121.25      6.60 o 
   8   6   4      775.10      772.49     18.07 o 
   9   6   4       16.28       18.41      6.80 o 
  10   6   4      260.24      291.25     32.72 o 
  11   6   4       13.27       16.99     14.09 o 
 -12   7   4        4.88        8.31      8.25 o 
 -11   7   4        0.00        2.54      9.17 o 
 -10   7   4      195.53      186.08     12.63 o 
  -9   7   4       54.63       51.15      6.01 o 
  -8   7   4       45.56       47.18      3.75 o 
  -7   7   4        6.48        3.11      1.93 o 
  -6   7   4      679.94      659.10     16.73 o 
  -5   7   4      176.87      207.39      9.78 o 
  -4   7   4       25.12       17.49      9.65 o 
  -3   7   4      428.61      429.11     13.95 o 
  -2   7   4      419.17      412.87     15.65 o 
  -1   7   4      172.39      179.64     12.00 o 
   0   7   4     1885.60     2001.64     31.74 o 
   1   7   4      448.72      476.66     18.97 o 
   2   7   4      328.54      312.76     22.91 o 
   3   7   4      361.29      330.32     11.50 o 
   4   7   4      393.39      375.56     16.92 o 
   5   7   4     1579.09     1568.80     32.93 o 
   6   7   4        2.44        0.15      2.10 o 
   7   7   4        9.63        7.75      2.24 o 
   8   7   4       17.46       32.96     10.83 o 
   9   7   4      294.66      289.23     27.40 o 
  10   7   4      218.75      214.00     25.27 o 
  11   7   4       95.98      125.75     20.85 o 
 -12   8   4       11.18       28.94     10.88 o 
 -11   8   4      292.48      299.09     19.25 o 
 -10   8   4      450.57      448.78     22.66 o 
  -9   8   4       17.78       11.21      4.30 o 
  -8   8   4        0.92        5.71      5.91 o 
  -7   8   4      475.96      412.20     36.06 o 
  -6   8   4      114.08      106.58      9.13 o 
  -5   8   4       59.48       39.65      5.45 o 
  -4   8   4      197.07      185.42     10.48 o 
  -3   8   4        0.59        2.95      2.50 o 
  -2   8   4     1289.31     1395.86     27.01 o 
  -1   8   4        0.06        0.16      2.12 o 
   0   8   4       12.12       18.40      3.55 o 
   1   8   4        2.22        7.95      3.21 o 
   2   8   4      310.32      317.45     21.73 o 
   3   8   4       21.45       15.00      4.39 o 
   4   8   4      668.75      628.77     26.90 o 
   5   8   4      195.50      186.28     12.76 o 
   6   8   4      442.26      418.35     14.64 o 
   7   8   4       96.83      115.12      9.63 o 
   8   8   4      490.53      537.94     35.98 o 
   9   8   4       16.82       11.13      7.30 o 
  10   8   4        9.03       -7.89      8.12 o 
 -11   9   4      147.82      114.99     18.59 o 
 -10   9   4        7.54       16.25      8.86 o 
  -9   9   4       60.34       57.23     13.59 o 
  -8   9   4      147.42      164.74     20.42 o 
  -7   9   4      783.78      794.78     26.68 o 
  -6   9   4       60.77       64.94      7.62 o 
  -5   9   4        2.19       -0.62      2.26 o 
  -4   9   4     1048.52     1051.40     22.37 o 
  -3   9   4      265.87      248.05     14.36 o 
  -2   9   4      389.55      383.28     11.91 o 
  -1   9   4     1261.69     1308.50     34.74 o 
   0   9   4       51.79       67.61      8.56 o 
   1   9   4      174.20      178.32     13.19 o 
   2   9   4      109.79      106.79     16.51 o 
   3   9   4      130.37      137.76     20.17 o 
   4   9   4      593.57      501.98     44.19 o 
   5   9   4      441.70      433.09     20.14 o 
   6   9   4     1268.66     1236.33     27.82 o 
   7   9   4       77.13       64.91      7.84 o 
   8   9   4       21.18       15.63      9.08 o 
   9   9   4       16.87       19.98      9.09 o 
  10   9   4      103.71      103.65     19.09 o 
 -11  10   4        1.92      -15.99     10.66 o 
 -10  10   4       52.41       44.78     12.80 o 
  -9  10   4       80.92       74.71     15.57 o 
  -8  10   4      229.46      219.58     24.87 o 
  -7  10   4       18.50       19.92      7.19 o 
  -6  10   4      319.92      321.28     13.87 o 
  -5  10   4        4.05        9.66      3.10 o 
  -4  10   4      117.06      112.11     23.09 o 
  -3  10   4      113.90      112.45      9.15 o 
  -2  10   4      160.99      159.04      9.31 o 
  -1  10   4     1068.63     1058.20     32.90 o 
   0  10   4      304.99      292.00     17.68 o 
   1  10   4       91.55       85.94     20.09 o 
   2  10   4     1155.17     1117.16     45.38 o 
   3  10   4        0.00       -3.06      3.64 o 
   4  10   4     1160.32     1054.25     33.21 o 
   5  10   4        6.27        6.10      5.34 o 
   6  10   4      266.10      247.58     16.07 o 
   7  10   4      780.62      723.29     26.00 o 
   8  10   4       36.14       47.93     13.16 o 
   9  10   4       13.88       18.97      8.90 o 
 -10  11   4        7.09        9.00      7.70 o 
  -9  11   4       38.42       26.95     10.05 o 
  -8  11   4        0.76       14.91      8.28 o 
  -7  11   4        3.98        5.06      6.21 o 
  -6  11   4      180.20      209.93     24.66 o 
  -5  11   4       52.77       41.99      6.58 o 
  -4  11   4       87.95       91.57      9.06 o 
  -3  11   4       75.22       65.41      7.65 o 
  -2  11   4        1.95        1.33      2.85 o 
  -1  11   4      123.13      142.22     13.02 o 
   0  11   4      589.05      544.39     25.00 o 
   1  11   4      231.42      199.98     18.91 o 
   2  11   4        3.04       -5.69      6.09 o 
   3  11   4       14.03       10.86      6.61 o 
   4  11   4       37.47       30.34      6.17 o 
   5  11   4       36.67       33.03      6.92 o 
   6  11   4       25.68       40.91      8.97 o 
   7  11   4       28.77       29.82     10.02 o 
   8  11   4      169.61      165.71     21.96 o 
   9  11   4      174.60      180.47     23.53 o 
  -9  12   4       11.53        0.80      7.48 o 
  -8  12   4       36.70       24.50      9.95 o 
  -7  12   4      106.22      115.21     20.18 o 
  -6  12   4        1.77        1.45      6.55 o 
  -5  12   4      449.44      493.15     38.11 o 
  -4  12   4       18.99       20.92     10.37 o 
  -3  12   4        0.18        5.87      3.11 o 
  -2  12   4      179.78      180.67     12.82 o 
  -1  12   4       26.10       32.61     10.81 o 
   0  12   4       39.89       35.37      7.38 o 
   1  12   4      418.35      451.33     24.00 o 
   2  12   4       79.73       70.18     10.25 o 
   3  12   4       56.00       53.39      8.93 o 
   4  12   4       48.54       53.75      9.29 o 
   5  12   4      202.35      156.22     26.76 o 
   6  12   4       86.28       77.83     10.26 o 
   7  12   4        3.75      -10.19      7.54 o 
   8  12   4        6.72       15.96      9.41 o 
  -8  13   4        1.51        3.83      7.61 o 
  -7  13   4      142.92      169.96     25.27 o 
  -6  13   4       28.47       34.31     11.50 o 
  -5  13   4      267.64      285.93     30.81 o 
  -4  13   4        2.39        1.84      5.91 o 
  -3  13   4        0.27        3.51      6.77 o 
  -2  13   4      206.16      192.88     20.55 o 
  -1  13   4       78.15       77.15     10.57 o 
   0  13   4      133.05      149.03     24.24 o 
   1  13   4      277.66      292.19     20.39 o 
   2  13   4      162.56      192.44     23.32 o 
   3  13   4       55.06       65.12     10.04 o 
   4  13   4      111.80      103.92     12.38 o 
   5  13   4       39.60       39.74      8.26 o 
   6  13   4       95.41       92.39     18.19 o 
   7  13   4       23.37       42.66     11.77 o 
  -6  14   4        0.13       -2.11      6.52 o 
  -5  14   4        4.59       -5.77      7.39 o 
  -4  14   4       14.81       -2.61      8.43 o 
  -3  14   4        1.04        8.36      7.87 o 
  -2  14   4      368.12      389.19     24.48 o 
  -1  14   4       40.27       79.35     13.07 o 
   0  14   4       45.48       45.02     18.93 o 
   1  14   4      162.90      163.34     15.99 o 
   2  14   4       34.04       44.13      9.54 o 
   3  14   4        4.15        1.63      4.63 o 
   4  14   4      101.00      124.71     13.88 o 
   5  14   4       70.19       57.03     13.31 o 
  -3  15   4       19.73       11.09      7.92 o 
  -2  15   4        7.16       13.03      5.99 o 
  -1  15   4        2.17        0.92      7.12 o 
   0  15   4       11.39       14.42     10.68 o 
   1  15   4        0.04        0.96      3.99 o 
   2  15   4       23.28       28.47      7.69 o 
   3  15   4      388.29      396.90     35.03 o 
 -13   0   5      116.25       98.68     17.19 o 
 -11   0   5        4.15       -4.41      7.58 o 
  -9   0   5      133.90      125.39      8.78 o 
  -7   0   5     1158.97     1259.95     21.30 o 
  -5   0   5      519.20      441.89     15.55 o 
  -3   0   5      911.06      865.71     20.85 o 
  -1   0   5     3253.77     3359.07     56.60 o 
   1   0   5      999.58     1084.81     16.51 o 
   3   0   5     3566.52     3703.88     39.26 o 
   5   0   5     1944.56     1930.57     25.82 o 
   7   0   5      730.68      735.17     14.84 o 
   9   0   5        2.95        3.21      6.43 o 
  11   0   5      161.81      149.24     20.97 o 
 -13   1   5       58.45       77.78     16.24 o 
 -12   1   5       27.28       14.06     12.06 o 
 -11   1   5        0.00       -6.35      4.23 o 
 -10   1   5      148.21      136.69      6.85 o 
  -9   1   5        0.45        0.03      1.83 o 
  -8   1   5        1.45        0.42      1.32 o 
  -7   1   5        5.29        6.39      2.07 o 
  -6   1   5      143.29      133.77      6.05 o 
  -5   1   5     1139.42     1160.90     16.99 o 
  -4   1   5       34.90       23.69      3.17 o 
  -3   1   5        9.50        7.37      2.19 o 
  -2   1   5       29.96       34.12      6.33 o 
  -1   1   5     4376.73     4636.12     66.23 o 
   0   1   5      189.24      180.89      6.08 o 
   1   1   5      546.60      569.15      9.02 o 
   2   1   5     4189.91     4321.11     22.03 o 
   3   1   5      894.25      945.36     10.89 o 
   4   1   5     2022.85     2141.59     18.75 o 
   5   1   5      133.55      131.05      4.57 o 
   6   1   5       41.45       37.10      3.27 o 
   7   1   5        9.84       10.37      2.15 o 
   8   1   5      574.98      592.08     11.38 o 
   9   1   5       63.71       63.98      9.27 o 
  10   1   5        0.35       -3.03      5.00 o 
  11   1   5       37.15       37.16      8.78 o 
 -13   2   5       46.59       69.80     10.68 o 
 -12   2   5       61.73       55.22     12.97 o 
 -11   2   5      353.04      342.91     15.98 o 
 -10   2   5        9.24        7.29      1.77 o 
  -9   2   5      217.30      212.71      6.49 o 
  -8   2   5      220.49      219.36     14.05 o 
  -7   2   5      504.34      521.44     14.59 o 
  -6   2   5        0.84        1.66      1.61 o 
  -5   2   5        3.07        9.51      1.72 o 
  -4   2   5       30.00       27.10      3.05 o 
  -3   2   5      910.32      927.95     13.63 o 
  -2   2   5     3940.97     3863.01     64.13 o 
  -1   2   5       19.53       13.25      3.97 o 
   0   2   5     3051.97     3237.32     23.91 o 
   1   2   5     2774.70     2796.55     18.87 o 
   2   2   5     1110.37     1255.21     15.64 o 
   3   2   5       18.36       29.27      3.66 o 
   4   2   5     1456.17     1453.61     15.97 o 
   5   2   5       40.50       35.93      3.20 o 
   6   2   5      359.84      337.34     10.53 o 
   7   2   5      372.12      392.11     11.53 o 
   8   2   5        3.51        3.70      1.68 o 
   9   2   5      262.54      253.98     17.15 o 
  10   2   5      145.21      154.42     14.44 o 
  11   2   5        4.88       -6.77      6.32 o 
 -13   3   5       37.94       30.94      9.39 o 
 -12   3   5     1453.87     1374.27     54.04 o 
 -11   3   5      394.06      349.94     14.81 o 
 -10   3   5       27.45       27.90      3.28 o 
  -9   3   5       77.70       77.36      3.51 o 
  -8   3   5        0.10       -2.95      4.07 o 
  -7   3   5       98.56       87.90     11.13 o 
  -6   3   5      500.39      489.53     11.76 o 
  -5   3   5      418.45      484.22     11.09 o 
  -4   3   5       86.26       95.98      4.61 o 
  -3   3   5      314.55      253.74      6.48 o 
  -2   3   5      125.48      111.43     11.50 o 
  -1   3   5     1014.72     1112.09     35.21 o 
   0   3   5       75.03       54.90      3.32 o 
   1   3   5      435.79      498.85     10.68 o 
   2   3   5      118.92      143.40      5.75 o 
   3   3   5     2302.24     2269.62     23.62 o 
   4   3   5        5.88       12.85      2.42 o 
   5   3   5      228.49      210.07      7.18 o 
   6   3   5      134.57      157.23      9.19 o 
   7   3   5      768.67      820.88     21.81 o 
   8   3   5       51.57       44.97      3.70 o 
   9   3   5       10.28        6.18      2.60 o 
  10   3   5       18.45        7.37      5.93 o 
  11   3   5      263.67      273.98     20.51 o 
 -13   4   5      209.95      161.47     27.14 o 
 -12   4   5      228.71      216.44     33.84 o 
 -11   4   5       19.05       19.18      4.75 o 
 -10   4   5      215.48      196.23      8.82 o 
  -9   4   5      120.98      114.52      4.21 o 
  -8   4   5      981.54     1031.39     17.20 o 
  -7   4   5      133.54      137.42      6.51 o 
  -6   4   5       90.30       99.27      4.84 o 
  -5   4   5       64.06       69.66      3.95 o 
  -4   4   5      346.14      386.85     15.86 o 
  -3   4   5     1604.76     1632.09     25.55 o 
  -2   4   5      110.82      168.01      8.27 o 
  -1   4   5     1321.28     1303.41     22.73 o 
   0   4   5      289.09      290.39      7.10 o 
   1   4   5     1013.59     1089.07     18.90 o 
   2   4   5       14.90       22.37      2.62 o 
   3   4   5     1234.62     1295.90     18.65 o 
   4   4   5      212.20      195.62      7.65 o 
   5   4   5      115.23      104.81      9.43 o 
   6   4   5        1.79        0.89      1.53 o 
   7   4   5      495.71      493.97     14.18 o 
   8   4   5      118.90      113.99      6.75 o 
   9   4   5      649.56      671.60     28.37 o 
  10   4   5       20.46       35.09      8.47 o 
  11   4   5      727.26      802.46     38.51 o 
 -13   5   5        0.00       -6.70      7.06 o 
 -12   5   5       64.01       57.91      9.51 o 
 -11   5   5      105.04      109.32      9.16 o 
 -10   5   5       30.35       44.11      5.16 o 
  -9   5   5       11.83        7.97      3.00 o 
  -8   5   5        7.51        8.60      2.22 o 
  -7   5   5        0.57        3.41      2.08 o 
  -6   5   5      859.68      893.24     14.76 o 
  -5   5   5       86.65       93.50      5.20 o 
  -4   5   5     1228.62     1213.79     23.34 o 
  -3   5   5       21.29       20.54      2.03 o 
  -2   5   5        9.96        4.49      6.45 o 
  -1   5   5      290.23       93.56    155.95 o 
   0   5   5     1884.07     1938.02     32.41 o 
   1   5   5       35.51       36.76      3.36 o 
   2   5   5      867.35      906.14     15.38 o 
   3   5   5       30.93       31.62      2.98 o 
   4   5   5        4.84        2.07      1.63 o 
   5   5   5       35.02       27.91      3.25 o 
   6   5   5      759.96      728.39     15.05 o 
   7   5   5        9.27        8.37      3.69 o 
   8   5   5       26.00       14.94      4.11 o 
   9   5   5       65.97       69.00     10.32 o 
  10   5   5       12.66       20.43     13.81 o 
  11   5   5      299.50      336.92     44.19 o 
 -12   6   5        2.83       -1.37      4.90 o 
 -11   6   5      468.26      499.65     22.76 o 
 -10   6   5       16.67       21.04      3.99 o 
  -9   6   5       10.90        9.08      3.03 o 
  -8   6   5      186.65      186.28     12.09 o 
  -7   6   5        5.65        3.18      3.49 o 
  -6   6   5      369.71      369.24      9.47 o 
  -5   6   5      347.87      313.93     12.64 o 
  -4   6   5      817.55      838.67     18.30 o 
  -3   6   5       50.36       55.12      4.14 o 
  -2   6   5      130.48      112.05      5.17 o 
  -1   6   5      339.50      401.89     24.93 o 
   0   6   5      283.96      268.18     19.97 o 
   1   6   5     1341.73     1359.13     43.75 o 
   2   6   5       14.99       16.99      2.79 o 
   3   6   5       95.48       96.48      5.19 o 
   4   6   5      204.52      204.34      8.46 o 
   5   6   5      991.08      993.99     27.14 o 
   6   6   5      213.35      197.25      9.24 o 
   7   6   5      984.17      976.47     19.53 o 
   8   6   5        0.26       -0.54      9.52 o 
   9   6   5       21.92       12.21      8.77 o 
  10   6   5        0.03        0.71      7.37 o 
  11   6   5       31.73       38.02     13.90 o 
 -12   7   5       23.18       16.38     16.88 o 
 -11   7   5      161.05      161.96     13.85 o 
 -10   7   5       47.20       45.97      5.81 o 
  -9   7   5      301.47      318.32     13.86 o 
  -8   7   5       19.98       15.19      2.89 o 
  -7   7   5       89.29       86.58      7.27 o 
  -6   7   5       28.41       11.64      8.81 o 
  -5   7   5        8.07        8.98      2.49 o 
  -4   7   5      554.79      546.08     15.64 o 
  -3   7   5      390.98      398.50     24.53 o 
  -2   7   5      175.52      187.22      8.02 o 
  -1   7   5      315.35      318.13     16.27 o 
   0   7   5      173.11      173.63     12.20 o 
   1   7   5        0.08       -1.56      3.30 o 
   2   7   5      580.70      593.64     18.01 o 
   3   7   5        1.92        0.85      2.79 o 
   4   7   5        3.41        1.73      2.32 o 
   5   7   5        9.62        5.14      2.37 o 
   6   7   5      555.90      557.70     16.33 o 
   7   7   5      133.43      114.82      9.75 o 
   8   7   5      132.01      122.64     17.19 o 
   9   7   5      282.65      266.50     26.48 o 
  10   7   5      105.19       94.73     16.52 o 
 -12   8   5        1.39       12.55      9.45 o 
 -11   8   5      164.46      176.28     23.16 o 
 -10   8   5      327.85      347.23     19.50 o 
  -9   8   5        8.58        8.52      4.14 o 
  -8   8   5       47.50       30.63      5.81 o 
  -7   8   5       67.28       62.41      7.43 o 
  -6   8   5        7.73        7.18      3.27 o 
  -5   8   5      226.61      237.30     12.12 o 
  -4   8   5       16.66       20.67      3.21 o 
  -3   8   5        2.72        0.86      2.83 o 
  -2   8   5      213.75      274.24     13.01 o 
  -1   8   5      251.99      272.43     25.82 o 
   0   8   5       91.40       84.18     13.04 o 
   1   8   5       83.30       66.41     11.69 o 
   2   8   5     1051.69     1047.68     42.39 o 
   3   8   5        0.60       -2.97      4.36 o 
   4   8   5       64.33       61.91      7.34 o 
   5   8   5      727.92      744.70     19.87 o 
   6   8   5       71.00       70.61      7.09 o 
   7   8   5      166.89      172.62     23.64 o 
   8   8   5      894.66      933.84     47.21 o 
   9   8   5       29.34       22.83      9.88 o 
  10   8   5        0.14       -3.49      8.61 o 
 -11   9   5       87.16       81.41     15.80 o 
 -10   9   5       87.25       78.15     15.88 o 
  -9   9   5      104.27      153.37     33.88 o 
  -8   9   5      119.71      119.92     18.63 o 
  -7   9   5      493.25      520.39     21.08 o 
  -6   9   5      225.77      228.91     11.05 o 
  -5   9   5     1161.71     1150.02     23.63 o 
  -4   9   5     1686.97     1752.30     47.48 o 
  -3   9   5       95.62       97.34      7.62 o 
  -2   9   5       47.05       42.05      8.91 o 
  -1   9   5       83.97       83.42     13.73 o 
   0   9   5      228.78      208.73     20.81 o 
   1   9   5      587.26      540.43     32.69 o 
   2   9   5      971.01     1026.65     44.23 o 
   3   9   5      854.46      882.49     40.64 o 
   4   9   5     1145.03     1035.19     43.21 o 
   5   9   5       82.22       78.59      8.60 o 
   6   9   5        1.21       -3.29      3.55 o 
   7   9   5       13.71        5.71      4.14 o 
   8   9   5      260.37      226.01     24.31 o 
   9   9   5      153.46      182.93     23.25 o 
 -10  10   5        0.33        0.14      6.73 o 
  -9  10   5       39.67       17.21      8.64 o 
  -8  10   5        3.80       -3.46      7.47 o 
  -7  10   5      163.56      163.21     21.61 o 
  -6  10   5        2.07        2.56      2.01 o 
  -5  10   5      114.20      109.56      9.26 o 
  -4  10   5      152.87      158.54     10.62 o 
  -3  10   5      289.98      272.10     18.08 o 
  -2  10   5      425.60      399.92     29.23 o 
  -1  10   5      325.07      301.33     26.57 o 
   0  10   5        3.38        4.50      4.55 o 
   1  10   5     1571.49     1410.33     55.15 o 
   2  10   5       95.38       87.43     14.24 o 
   3  10   5      673.92      622.05     35.95 o 
   4  10   5      572.98      549.66     33.24 o 
   5  10   5       66.90       76.17      8.87 o 
   6  10   5       10.54        3.26      4.67 o 
   7  10   5      338.95      384.07     30.35 o 
   8  10   5      308.87      327.66     29.86 o 
   9  10   5      210.09      202.04     25.17 o 
 -10  11   5       32.98       51.60     14.15 o 
  -9  11   5       23.84       35.90     13.03 o 
  -8  11   5       73.87       74.60     15.36 o 
  -7  11   5       19.96       13.68      9.01 o 
  -6  11   5       10.01       13.40      8.93 o 
  -5  11   5       29.20       32.26     11.45 o 
  -4  11   5       25.71       31.48     10.62 o 
  -3  11   5      134.03      124.14      9.94 o 
  -2  11   5      279.49      261.49     14.01 o 
  -1  11   5      250.28      221.49     23.75 o 
   0  11   5       57.57       41.04     10.89 o 
   1  11   5       15.18       15.80      8.15 o 
   2  11   5       16.33       32.60      8.85 o 
   3  11   5       30.79       32.25      9.25 o 
   4  11   5        6.17        5.57      5.30 o 
   5  11   5      179.56      139.17     17.60 o 
   6  11   5      168.99      161.91     13.23 o 
   7  11   5       12.67       19.77      8.70 o 
   8  11   5      103.06      123.46     19.36 o 
  -9  12   5        9.43        9.56      8.76 o 
  -8  12   5       99.75       99.50     19.11 o 
  -7  12   5      102.10       79.18     17.04 o 
  -6  12   5      100.87       78.47     16.57 o 
  -5  12   5      118.28      133.17     20.01 o 
  -4  12   5       40.88       33.28     11.77 o 
  -3  12   5        0.17       -4.66      8.77 o 
  -2  12   5      174.23      159.34     21.30 o 
  -1  12   5      113.69      146.17     20.22 o 
   0  12   5       95.36       65.26     14.21 o 
   1  12   5       29.18        9.74      6.35 o 
   2  12   5       71.32       66.91      9.82 o 
   3  12   5       34.51       26.85      9.20 o 
   4  12   5        8.64        7.26      6.45 o 
   5  12   5      105.30      104.68     16.52 o 
   6  12   5       16.61        7.95      7.77 o 
   7  12   5       65.38       46.37     11.54 o 
  -7  13   5       85.69       37.31     12.70 o 
  -6  13   5        1.38       -7.60      9.61 o 
  -5  13   5       21.22        4.65      7.82 o 
  -4  13   5       54.55       37.29     12.63 o 
  -3  13   5        0.61       -1.41      5.91 o 
  -2  13   5       50.36       33.35     11.98 o 
  -1  13   5      247.83      244.96     26.94 o 
   0  13   5       40.38       42.68     11.82 o 
   1  13   5       36.09       34.78     10.65 o 
   2  13   5       23.51       33.57     11.17 o 
   3  13   5      190.65      201.85     23.61 o 
   4  13   5       30.30       28.73     10.06 o 
   5  13   5       40.56       29.76     10.11 o 
   6  13   5        2.17        0.21      6.96 o 
  -5  14   5      724.07      766.56     51.97 o 
  -4  14   5        6.72       22.27      9.09 o 
  -3  14   5       16.61       28.67     10.57 o 
  -2  14   5      215.66      210.79     26.96 o 
  -1  14   5        0.08        3.24      6.67 o 
   0  14   5        4.92       -6.83      7.27 o 
   1  14   5       45.37       41.54     12.71 o 
   2  14   5      188.01      214.64     26.03 o 
   3  14   5        0.45       -3.76      6.76 o 
   4  14   5       54.75       54.78     12.87 o 
   5  14   5       13.53        0.35      5.16 o 
  -2  15   5       18.70       20.27     10.59 o 
  -1  15   5       78.45       67.46     16.49 o 
   0  15   5      137.49      160.84     23.92 o 
   1  15   5       22.42       45.43     13.75 o 
   2  15   5        0.07        0.27      6.65 o 
   3  15   5        7.06       10.11      8.38 o 
 -12   0   6       62.10       64.26     13.53 o 
 -10   0   6       59.75       65.39      7.01 o 
  -8   0   6       45.94       41.20      4.57 o 
  -6   0   6      821.78      783.10     22.81 o 
  -4   0   6     4185.83     4091.44     55.81 o 
  -2   0   6      732.95      830.69     31.32 o 
   0   0   6     1899.50     2046.60     41.09 o 
   2   0   6     3729.44     3791.05     33.70 o 
   4   0   6     1357.74     1426.91     26.22 o 
   6   0   6       10.55       13.86      2.95 o 
   8   0   6     1586.88     1537.52     35.91 o 
  10   0   6       92.02      107.40     17.69 o 
 -13   1   6       78.14       73.95     10.35 o 
 -12   1   6        0.17       -3.00      5.39 o 
 -11   1   6       31.54       21.03      4.03 o 
 -10   1   6       52.12       55.81      4.08 o 
  -9   1   6       17.62       15.10      3.79 o 
  -8   1   6      179.39      178.12      6.86 o 
  -7   1   6      118.04      117.47      7.39 o 
  -6   1   6        4.34        6.09      1.80 o 
  -5   1   6       46.04       33.11      4.15 o 
  -4   1   6      254.64      261.44     10.60 o 
  -3   1   6      209.66      184.51     10.74 o 
  -2   1   6      156.23      171.20     14.40 o 
  -1   1   6     6073.13     6274.32     93.95 o 
   0   1   6     4110.82     4274.47     25.95 o 
   1   1   6     6861.76     7300.06     31.47 o 
   2   1   6      211.42      222.45      5.88 o 
   3   1   6      434.74      385.49      8.11 o 
   4   1   6      410.77      413.33      8.86 o 
   5   1   6     1707.77     1712.68     20.55 o 
   6   1   6      563.64      546.71     13.55 o 
   7   1   6      141.00      138.92      6.24 o 
   8   1   6       99.78      108.96      5.51 o 
   9   1   6      225.09      253.43     17.55 o 
  10   1   6      153.13      141.59     14.17 o 
  11   1   6       85.19       96.63     12.60 o 
 -13   2   6       21.48       24.28     14.40 o 
 -12   2   6        4.50        9.48      5.10 o 
 -11   2   6      191.74      185.85     14.43 o 
 -10   2   6       61.31       54.40      4.01 o 
  -9   2   6        0.69        1.61      1.60 o 
  -8   2   6      152.04      137.50      8.27 o 
  -7   2   6       23.21       26.53      3.95 o 
  -6   2   6        1.98        1.61      1.49 o 
  -5   2   6     2416.87     2322.93     24.73 o 
  -4   2   6      551.99      587.57     12.73 o 
  -3   2   6     1365.84     1481.05     40.48 o 
  -2   2   6     1181.43     1156.99     37.92 o 
  -1   2   6      134.86      102.39     16.71 o 
   0   2   6      864.59     1010.61     14.89 o 
   1   2   6     2304.43     2364.09     17.71 o 
   2   2   6       79.10       86.62      3.73 o 
   3   2   6      107.13      102.51      4.28 o 
   4   2   6       44.71       49.69      3.10 o 
   5   2   6      436.66      400.76      9.59 o 
   6   2   6       24.88       24.47      3.70 o 
   7   2   6     1324.14     1362.10     22.63 o 
   8   2   6      309.31      314.43      9.60 o 
   9   2   6      376.43      387.87     21.64 o 
  10   2   6       78.32       98.16     12.31 o 
  11   2   6      540.38      578.07     29.43 o 
 -13   3   6      175.26      175.48     15.93 o 
 -12   3   6        3.71       15.21      5.59 o 
 -11   3   6        0.12       -4.96      3.31 o 
 -10   3   6       19.99       16.25      2.18 o 
  -9   3   6       98.72      107.40      6.58 o 
  -8   3   6        1.57       -2.63      2.72 o 
  -7   3   6        0.02       -2.21      1.53 o 
  -6   3   6      760.14      738.24     14.88 o 
  -5   3   6      318.61      315.87      9.10 o 
  -4   3   6      378.35      404.35      9.21 o 
  -3   3   6       59.11       40.12      4.14 o 
  -2   3   6     2111.80     2288.70     54.82 o 
  -1   3   6       75.26      102.43     11.61 o 
   0   3   6     4210.20     4444.37     73.64 o 
   1   3   6      377.69      415.83     10.37 o 
   2   3   6       88.70       65.64      4.73 o 
   3   3   6      908.21      954.87     16.18 o 
   4   3   6     3083.60     3178.92     32.85 o 
   5   3   6       15.59       14.62      2.74 o 
   6   3   6      483.57      474.76     16.35 o 
   7   3   6       58.87       60.61      6.45 o 
   8   3   6       35.67       29.86      6.24 o 
   9   3   6      420.71      423.14     22.91 o 
  10   3   6      572.24      629.08     29.42 o 
  11   3   6       22.08       40.23      9.66 o 
 -13   4   6      165.68      173.55     30.47 o 
 -12   4   6      701.50      690.70     29.17 o 
 -11   4   6      439.88      445.56     17.51 o 
 -10   4   6        5.15        8.30      2.61 o 
  -9   4   6       31.24       27.84      3.21 o 
  -8   4   6       96.56      107.32      6.24 o 
  -7   4   6       22.64       17.99      2.83 o 
  -6   4   6      728.94      776.14     15.53 o 
  -5   4   6       27.56       21.07      2.61 o 
  -4   4   6       34.19       23.36      2.39 o 
  -3   4   6      254.36      293.14     14.80 o 
  -2   4   6     1197.06     1191.05     39.99 o 
  -1   4   6      231.99      217.04     17.46 o 
   0   4   6      233.45      258.09     14.02 o 
   1   4   6      881.01      946.99     16.58 o 
   2   4   6      458.90      385.17     10.12 o 
   3   4   6       19.63       28.28      4.19 o 
   4   4   6      954.04      936.64     17.29 o 
   5   4   6       41.98       35.47      4.24 o 
   6   4   6      296.13      296.19     10.43 o 
   7   4   6      276.04      294.91     17.17 o 
   8   4   6     1142.50     1053.47     24.02 o 
   9   4   6      528.28      527.81     40.55 o 
  10   4   6      802.56      857.62     34.60 o 
  11   4   6      350.71      383.75     34.48 o 
 -13   5   6        2.80        3.95      7.20 o 
 -12   5   6      166.69      111.24     21.99 o 
 -11   5   6       21.50       13.66      4.95 o 
 -10   5   6        2.53        0.64      2.45 o 
  -9   5   6      264.54      267.40      9.43 o 
  -8   5   6       18.63       20.15      3.89 o 
  -7   5   6      661.90      658.75     26.08 o 
  -6   5   6       41.80       24.56      9.26 o 
  -5   5   6       12.87        9.77      3.45 o 
  -4   5   6      230.24      266.83     14.93 o 
  -3   5   6     1674.80     1647.02     36.20 o 
  -2   5   6      285.19      318.69     15.80 o 
  -1   5   6     1143.96     1188.94     30.01 o 
   0   5   6       64.36       61.84      4.65 o 
   1   5   6       56.63       54.08      4.15 o 
   2   5   6      140.25      154.58      6.18 o 
   3   5   6     1879.77     1871.71     21.99 o 
   4   5   6        3.36       -1.91      1.88 o 
   5   5   6        3.63        2.94      2.04 o 
   6   5   6      110.96      101.98      6.78 o 
   7   5   6       29.55       26.59      3.57 o 
   8   5   6      704.23      716.89     20.21 o 
   9   5   6      881.59      934.74     53.42 o 
  10   5   6       54.16       55.78     16.44 o 
  11   5   6       18.40       16.22     10.25 o 
 -12   6   6        0.01        4.84      5.10 o 
 -11   6   6        7.43        1.63      7.72 o 
 -10   6   6       15.78       11.79      4.69 o 
  -9   6   6      149.62      168.61     10.09 o 
  -8   6   6       85.84       87.55      6.85 o 
  -7   6   6      300.96       89.95     75.41 o 
  -6   6   6       37.19       54.59     11.05 o 
  -5   6   6      314.45      261.51     22.40 o 
  -4   6   6      122.26      133.04     11.24 o 
  -3   6   6        6.51        5.30      3.66 o 
  -2   6   6     1493.59     1539.84     36.24 o 
  -1   6   6      449.76      485.17     16.27 o 
   0   6   6       53.50       61.81      4.01 o 
   1   6   6      220.90      222.05      8.61 o 
   2   6   6      125.16      142.92      6.22 o 
   3   6   6      236.66      232.62     10.01 o 
   4   6   6     2791.19     2757.65     35.33 o 
   5   6   6     1216.63     1243.55     23.98 o 
   6   6   6      212.64      215.09     10.10 o 
   7   6   6        4.46        3.96      2.88 o 
   8   6   6      167.44      134.08     17.76 o 
   9   6   6      512.00      470.51     34.45 o 
  10   6   6       13.65       11.69      8.99 o 
 -12   7   6      118.45      111.60     16.68 o 
 -11   7   6       23.20       37.51      7.30 o 
 -10   7   6       59.26       72.59      9.77 o 
  -9   7   6        0.63       -3.11      3.17 o 
  -8   7   6       65.61       75.11     10.17 o 
  -7   7   6      427.62      435.93     21.22 o 
  -6   7   6      367.47      350.56     27.49 o 
  -5   7   6        5.63       -5.80      7.32 o 
  -4   7   6     1000.69     1002.67     16.99 o 
  -3   7   6      151.18      138.08      6.83 o 
  -2   7   6      183.83      173.36     19.46 o 
  -1   7   6      182.03      211.31     14.13 o 
   0   7   6      208.63      181.37      7.53 o 
   1   7   6      229.66      223.55     10.64 o 
   2   7   6       69.07       66.02      7.23 o 
   3   7   6      184.97      184.67     12.06 o 
   4   7   6      203.59      203.74     10.15 o 
   5   7   6      629.13      637.78     20.90 o 
   6   7   6      478.81      443.62     15.15 o 
   7   7   6      231.17      207.35     13.28 o 
   8   7   6       40.04       29.23      9.93 o 
   9   7   6      528.75      575.09     38.49 o 
  10   7   6      295.28      335.59     31.15 o 
 -11   8   6      110.65      115.45     12.28 o 
 -10   8   6      320.61      300.23     18.54 o 
  -9   8   6       60.51       54.45      8.40 o 
  -8   8   6        0.26        2.25      3.94 o 
  -7   8   6      338.37      369.45     29.99 o 
  -6   8   6       23.91       23.73      4.98 o 
  -5   8   6       20.87       27.67      3.75 o 
  -4   8   6      186.69      183.59     15.26 o 
  -3   8   6      143.40      138.54      8.50 o 
  -2   8   6      189.87      210.71     12.26 o 
  -1   8   6     2127.79     2156.86     65.08 o 
   0   8   6       27.95       44.62     10.28 o 
   1   8   6      665.45      667.21     35.86 o 
   2   8   6      806.10      821.20     23.07 o 
   3   8   6       31.84       33.94      4.43 o 
   4   8   6      288.19      309.85     13.05 o 
   5   8   6     2006.41     2055.03     33.80 o 
   6   8   6        4.89        9.02      3.89 o 
   7   8   6        1.75        4.39      7.82 o 
   8   8   6        1.42       -2.67      5.68 o 
   9   8   6       39.95       73.60     15.31 o 
  10   8   6      135.28      131.15     20.08 o 
 -11   9   6      137.59       91.51     17.22 o 
 -10   9   6       28.31       18.87      9.30 o 
  -9   9   6      247.78      253.94     17.94 o 
  -8   9   6      433.97      421.46     33.74 o 
  -7   9   6      940.81      988.11     33.20 o 
  -6   9   6       18.19       27.48      4.21 o 
  -5   9   6      517.87      510.90     18.97 o 
  -4   9   6      407.62      411.41     14.24 o 
  -3   9   6      737.43      761.73     37.05 o 
  -2   9   6       62.26       61.60      5.39 o 
  -1   9   6      462.58      515.80     33.75 o 
   0   9   6      192.60      175.72     19.67 o 
   1   9   6     2162.64     1966.38     63.91 o 
   2   9   6      816.73      838.98     41.52 o 
   3   9   6      127.85      127.94     10.37 o 
   4   9   6       25.81       15.54      4.28 o 
   5   9   6      392.18      372.86     19.42 o 
   6   9   6       26.34       46.94      7.20 o 
   7   9   6       25.90       24.65      9.23 o 
   8   9   6       17.70       35.51      9.99 o 
   9   9   6       60.75       68.41     14.35 o 
 -10  10   6      114.07      108.80     18.91 o 
  -9  10   6       45.81       41.56      8.26 o 
  -8  10   6      375.82      384.90     33.62 o 
  -7  10   6       52.49       67.26     14.84 o 
  -6  10   6      206.76      177.94     22.48 o 
  -5  10   6      181.03      164.01     21.59 o 
  -4  10   6       86.76       88.32     12.20 o 
  -3  10   6        3.42        6.11      4.93 o 
  -2  10   6     1205.65     1232.67     25.37 o 
  -1  10   6      464.78      411.51     31.50 o 
   0  10   6      255.28      250.36     24.48 o 
   1  10   6        5.25        7.64      6.63 o 
   2  10   6      480.56      471.72     32.58 o 
   3  10   6       70.61       42.41      6.33 o 
   4  10   6       58.98       69.17     11.40 o 
   5  10   6      196.88      161.91     12.76 o 
   6  10   6      253.53      268.77     23.82 o 
   7  10   6       16.00        3.47      6.25 o 
   8  10   6      394.76      449.77     34.26 o 
  -9  11   6      182.94      246.36     28.84 o 
  -8  11   6       30.35       31.71     11.87 o 
  -7  11   6        7.40        0.11      6.39 o 
  -6  11   6      138.45      106.40     18.74 o 
  -5  11   6      159.06      105.91     18.56 o 
  -4  11   6       32.06       13.38      7.90 o 
  -3  11   6      282.69      242.80     26.12 o 
  -2  11   6      371.47      340.80     30.39 o 
  -1  11   6      123.57      136.11     19.10 o 
   0  11   6       61.38       42.35     10.95 o 
   1  11   6       11.45        9.88      8.29 o 
   2  11   6      310.95      239.99     24.62 o 
   3  11   6      302.65      247.34     24.74 o 
   4  11   6      113.20      112.02     10.93 o 
   5  11   6       15.71       11.84      4.42 o 
   6  11   6      218.37      199.43     14.86 o 
   7  11   6       12.29       22.66      9.79 o 
  -8  12   6        1.13        7.27      7.82 o 
  -7  12   6      181.58      167.92     24.61 o 
  -6  12   6       19.02       20.90      9.52 o 
  -5  12   6      369.39      387.76     35.13 o 
  -4  12   6      487.40      503.54     39.28 o 
  -3  12   6       39.58       10.18      7.55 o 
  -2  12   6       24.54       11.48      6.70 o 
  -1  12   6       89.79       74.28     15.27 o 
   0  12   6        0.44        2.26      5.66 o 
   1  12   6      145.09      139.88     20.07 o 
   2  12   6       35.84       16.22      8.14 o 
   3  12   6       19.03       15.70      7.64 o 
   4  12   6       38.55       23.49     12.42 o 
   5  12   6       48.57       60.25      8.83 o 
   6  12   6       28.28       24.23      9.09 o 
   7  12   6       38.40       40.97     12.14 o 
  -7  13   6       51.31       49.85     14.45 o 
  -6  13   6       12.97       15.34      9.70 o 
  -5  13   6       24.30       27.11     11.32 o 
  -4  13   6       57.13       74.64     16.30 o 
  -3  13   6       57.12       55.60     13.87 o 
  -2  13   6       13.82        8.90      8.00 o 
  -1  13   6        4.03      -10.11      7.38 o 
   0  13   6      316.67      341.65     32.15 o 
   1  13   6        8.28        8.24      7.18 o 
   2  13   6       85.08       74.05     15.72 o 
   3  13   6        2.29        5.79      5.51 o 
   4  13   6       11.94        6.28      6.28 o 
   5  13   6       47.13       25.10      9.33 o 
  -4  14   6       11.52       23.99      9.44 o 
  -3  14   6       14.94        7.25      7.69 o 
  -2  14   6      148.82      149.56     23.21 o 
  -1  14   6       27.84       30.78     10.65 o 
   0  14   6        3.24        3.78      5.09 o 
   1  14   6       12.33      -12.51      8.34 o 
   2  14   6       55.88       51.17     12.77 o 
   3  14   6        0.57       -9.21      7.25 o 
   4  14   6        5.15        1.11      5.63 o 
  -1  15   6       19.86       13.49      7.55 o 
   0  15   6        4.53        4.52      8.58 o 
   1  15   6       42.22       41.00     14.05 o 
 -13   0   7       96.05      101.89     17.09 o 
 -11   0   7       21.29       23.78      8.37 o 
  -9   0   7      266.10      241.82     13.45 o 
  -7   0   7     1042.46     1013.87     28.42 o 
  -5   0   7      158.90      175.34     11.53 o 
  -3   0   7       37.29       44.27      8.24 o 
  -1   0   7      124.57      121.03     12.87 o 
   1   0   7       20.52        9.02     12.22 o 
   3   0   7      424.73      434.43     15.62 o 
   5   0   7     2098.43     2136.51     31.00 o 
   7   0   7      463.77      474.32     24.09 o 
   9   0   7      723.23      676.65     41.15 o 
  11   0   7      253.54      297.20     30.29 o 
 -13   1   7       38.28       34.59      7.94 o 
 -12   1   7        2.83       -2.25      4.04 o 
 -11   1   7        2.18        0.25      2.75 o 
 -10   1   7       85.46       85.58      5.38 o 
  -9   1   7       92.72       96.22      5.52 o 
  -8   1   7      272.15      279.22     12.26 o 
  -7   1   7       51.25       52.10      9.56 o 
  -6   1   7      161.58      156.06      9.02 o 
  -5   1   7      754.37      781.71     19.79 o 
  -4   1   7     1481.12     1566.08     27.57 o 
  -3   1   7     1008.14      957.22     37.06 o 
  -2   1   7     4367.46     4768.97     80.78 o 
  -1   1   7      783.62      815.46     16.76 o 
   0   1   7      700.54      648.90     13.64 o 
   1   1   7     1705.84     1755.38     22.74 o 
   2   1   7      149.45       82.46     28.89 o 
   3   1   7       59.67       33.83      7.37 o 
   4   1   7      389.03      373.46     10.37 o 
   5   1   7        0.20        0.90      1.64 o 
   6   1   7      547.21      549.98     12.28 o 
   7   1   7      544.96      513.38     14.18 o 
   8   1   7      334.93      335.07     13.09 o 
   9   1   7        0.04       -2.75      5.42 o 
  10   1   7        7.39       13.60      7.31 o 
  11   1   7       41.23       42.44      9.09 o 
 -13   2   7        0.12      -11.01      9.92 o 
 -12   2   7        8.01        3.32      8.51 o 
 -11   2   7      145.17      150.51     11.14 o 
 -10   2   7       95.76      106.81      5.88 o 
  -9   2   7       96.93       93.88      6.32 o 
  -8   2   7      780.81      802.44     20.92 o 
  -7   2   7      308.35      333.87     13.42 o 
  -6   2   7      664.29      668.62     16.15 o 
  -5   2   7        1.68        2.40      1.86 o 
  -4   2   7      397.26      379.56     13.85 o 
  -3   2   7      698.62      718.86     32.04 o 
  -2   2   7      122.00      114.03      5.13 o 
  -1   2   7      371.81      346.45      9.31 o 
   0   2   7        9.26       10.38      1.99 o 
   1   2   7      445.40      515.62     10.20 o 
   2   2   7     1327.44     1273.16     17.39 o 
   3   2   7       97.19       97.79      5.38 o 
   4   2   7     1049.25     1069.83     16.49 o 
   5   2   7      271.55      251.07      9.91 o 
   6   2   7      759.03      798.87     21.31 o 
   7   2   7      200.35      204.30     11.73 o 
   8   2   7     1003.86     1038.65     24.31 o 
   9   2   7       14.83        9.88      7.16 o 
  10   2   7       55.66       73.00     11.17 o 
  11   2   7       92.70       66.62     15.62 o 
 -13   3   7        5.26        6.63      5.24 o 
 -12   3   7      101.87      100.48     15.36 o 
 -11   3   7        7.86       10.64      3.21 o 
 -10   3   7        2.93        0.70      2.46 o 
  -9   3   7      334.02      339.65     13.52 o 
  -8   3   7      480.45      470.61     24.98 o 
  -7   3   7       14.42       10.19      4.01 o 
  -6   3   7       10.79        9.57      2.19 o 
  -5   3   7     1650.88     1732.01     30.25 o 
  -4   3   7       35.18       30.03      2.86 o 
  -3   3   7     3226.74     3371.88    119.24 o 
  -2   3   7      511.01      559.21     29.01 o 
  -1   3   7       67.94      101.17     12.25 o 
   0   3   7       38.89       57.64      9.22 o 
   1   3   7     2929.18     3083.44     42.26 o 
   2   3   7       25.87       16.55      2.92 o 
   3   3   7      925.43      846.74     16.13 o 
   4   3   7      939.77      948.25     25.63 o 
   5   3   7      342.62      367.77     13.10 o 
   6   3   7     1922.99     1927.97     62.26 o 
   7   3   7     1995.74     2136.36     63.55 o 
   8   3   7       64.03       59.71      9.31 o 
   9   3   7      313.61      353.28     21.52 o 
  10   3   7      201.60      246.21     19.14 o 
  11   3   7        0.02      -17.16     11.44 o 
 -13   4   7       18.81       14.01      8.65 o 
 -12   4   7       31.72       25.09      8.78 o 
 -11   4   7        2.68        5.94      3.58 o 
 -10   4   7       27.79       22.82      6.01 o 
  -9   4   7      297.61      289.18     10.20 o 
  -8   4   7      134.70      121.84     10.72 o 
  -7   4   7        1.16        1.97      2.36 o 
  -6   4   7        3.76        1.74      2.54 o 
  -5   4   7       52.97       57.14      4.00 o 
  -4   4   7      625.50      584.52     44.91 o 
  -3   4   7       54.18       77.13      6.71 o 
  -2   4   7     1979.36     2166.23     58.95 o 
  -1   4   7       75.14       56.64      9.72 o 
   0   4   7       40.07       44.27      8.71 o 
   1   4   7        3.95        4.14      1.80 o 
   2   4   7        1.89       -0.70      1.78 o 
   3   4   7      192.43      192.89      7.97 o 
   4   4   7     1408.08     1401.93     35.89 o 
   5   4   7      308.36      286.43     13.77 o 
   6   4   7     2338.46     2211.46     59.94 o 
   7   4   7      420.40      415.19     20.87 o 
   8   4   7      708.22      712.57     21.99 o 
   9   4   7      261.81      286.34     19.65 o 
  10   4   7      132.51      127.03     14.44 o 
 -12   5   7      111.79      122.28     12.87 o 
 -11   5   7        0.28        0.22      3.94 o 
 -10   5   7       47.66       42.45      5.54 o 
  -9   5   7       22.24       19.77      3.86 o 
  -8   5   7      136.84      148.88     12.20 o 
  -7   5   7       32.65       27.57      3.91 o 
  -6   5   7      562.77      600.79     15.21 o 
  -5   5   7       76.41       82.27      5.13 o 
  -4   5   7      153.92      139.88      9.39 o 
  -3   5   7      260.00      257.46     15.23 o 
  -2   5   7      808.50      867.94     21.86 o 
  -1   5   7       16.34       12.37      3.24 o 
   0   5   7      618.94      538.54     34.08 o 
   1   5   7      292.42      298.65      8.73 o 
   2   5   7      154.52      159.45      7.13 o 
   3   5   7      154.93      158.41     15.86 o 
   4   5   7      537.08      521.48     18.32 o 
   5   5   7     1658.86     1624.51     27.68 o 
   6   5   7      203.70      203.88      9.99 o 
   7   5   7       17.20       18.20      4.58 o 
   8   5   7        7.87        6.51      3.02 o 
   9   5   7        9.11        6.61      7.69 o 
  10   5   7      664.96      705.03     43.94 o 
 -12   6   7       42.50       29.12      9.16 o 
 -11   6   7        9.86       -2.71      8.29 o 
 -10   6   7      143.24      125.18     10.62 o 
  -9   6   7        1.61        1.32      2.83 o 
  -8   6   7       64.40       69.69      8.87 o 
  -7   6   7        2.12        0.56      2.64 o 
  -6   6   7        7.07        7.63      3.94 o 
  -5   6   7      565.49      529.88     26.05 o 
  -4   6   7      521.90      544.34     21.96 o 
  -3   6   7       90.12       88.07      9.19 o 
  -2   6   7       40.63       47.53      5.63 o 
  -1   6   7       65.45       66.75      6.58 o 
   0   6   7       51.01       56.52      3.32 o 
   1   6   7     2528.00     2438.50     48.85 o 
   2   6   7     2609.76     2626.51     32.31 o 
   3   6   7       91.40       96.63      6.82 o 
   4   6   7      422.14      456.51     14.86 o 
   5   6   7     1469.74     1428.49     26.71 o 
   6   6   7      382.94      373.83     15.73 o 
   7   6   7      212.36      216.44     15.76 o 
   8   6   7      738.95      822.85     42.76 o 
   9   6   7       10.93       24.76     11.01 o 
  10   6   7        2.52      -12.80      8.59 o 
 -11   7   7       57.33       66.32     11.16 o 
 -10   7   7       97.69       78.60      7.63 o 
  -9   7   7      419.17      417.67     16.12 o 
  -8   7   7      129.68      124.49     12.03 o 
  -7   7   7      695.46      698.29     37.81 o 
  -6   7   7       69.72       58.15      7.81 o 
  -5   7   7      118.44      138.28     11.81 o 
  -4   7   7       38.98       33.93      6.17 o 
  -3   7   7      329.03      348.09     18.40 o 
  -2   7   7        4.44        0.92      5.52 o 
  -1   7   7       11.92        6.27      5.24 o 
   0   7   7       68.43       63.91      6.13 o 
   1   7   7      962.63      911.63     27.10 o 
   2   7   7       67.84       60.25      5.37 o 
   3   7   7      200.94      205.96     10.10 o 
   4   7   7       35.22       32.10      4.43 o 
   5   7   7       44.97       48.06      5.35 o 
   6   7   7      259.60      278.96     15.68 o 
   7   7   7      483.60      527.67     25.01 o 
   8   7   7       22.36       11.29      6.69 o 
   9   7   7      176.36      180.68     22.58 o 
 -11   8   7       29.04       34.79     11.20 o 
 -10   8   7      406.96      420.25     22.73 o 
  -9   8   7        1.75        3.55      4.04 o 
  -8   8   7        1.32        7.28      4.08 o 
  -7   8   7       21.41       14.85      3.81 o 
  -6   8   7      430.90      454.75     21.64 o 
  -5   8   7      625.88      576.93     37.40 o 
  -4   8   7     2241.05     2284.95     72.89 o 
  -3   8   7       25.15       35.98     10.61 o 
  -2   8   7     1649.31     1579.53     58.57 o 
  -1   8   7       18.55       14.77      8.55 o 
   0   8   7      100.92       91.80      5.99 o 
   1   8   7       84.69       77.74      6.51 o 
   2   8   7     2918.43     2949.60     42.91 o 
   3   8   7       78.45       85.06      8.19 o 
   4   8   7       19.04       22.12      4.74 o 
   5   8   7       27.60       19.42      4.80 o 
   6   8   7      146.46      145.25     11.84 o 
   7   8   7       22.75       18.00      5.15 o 
   8   8   7      299.27      324.17     28.12 o 
   9   8   7        0.37       -1.25      6.63 o 
 -11   9   7       39.67       44.93     12.89 o 
 -10   9   7       72.80       40.38     11.78 o 
  -9   9   7       14.13       19.08      6.33 o 
  -8   9   7      334.47      326.82     20.94 o 
  -7   9   7      309.08      274.12     27.81 o 
  -6   9   7      453.39      425.21     33.52 o 
  -5   9   7       68.96       72.69     14.42 o 
  -4   9   7       55.90       36.14     11.09 o 
  -3   9   7      349.49      350.29     29.58 o 
  -2   9   7      962.46      737.96     96.62 o 
  -1   9   7      642.37      673.52     10.91 o 
   0   9   7      127.09      118.36      8.19 o 
   1   9   7      226.81      205.00     10.94 o 
   2   9   7        0.02       -0.84      2.90 o 
   3   9   7      402.62      408.91     24.35 o 
   4   9   7        1.24        6.99      3.44 o 
   5   9   7       19.74       25.94      5.75 o 
   6   9   7      152.71      155.42     12.63 o 
   7   9   7       63.41       47.29     11.60 o 
   8   9   7       85.49       87.89     15.35 o 
 -10  10   7      134.12      126.28     20.93 o 
  -9  10   7      230.60      255.63     19.39 o 
  -8  10   7       11.62        7.61      6.92 o 
  -7  10   7      114.07      112.42     18.86 o 
  -6  10   7       94.42       72.98     15.82 o 
  -5  10   7       98.32      122.39     19.70 o 
  -4  10   7      132.49      140.30     20.14 o 
  -3  10   7      115.55      157.45     20.75 o 
  -2  10   7      304.38      299.82     10.09 o 
  -1  10   7     1504.61     1456.53     29.24 o 
   0  10   7      231.78      193.70     22.18 o 
   1  10   7        5.83        5.95      5.06 o 
   2  10   7      211.28      214.27     12.93 o 
   3  10   7      718.13      724.29     28.74 o 
   4  10   7        1.64        3.32      3.60 o 
   5  10   7      562.53      602.58     24.45 o 
   6  10   7       38.70       26.24      5.88 o 
   7  10   7       20.31       27.23     10.06 o 
   8  10   7       29.21       20.23      9.32 o 
  -9  11   7       19.87       22.52      7.62 o 
  -8  11   7       28.06       28.37     11.74 o 
  -7  11   7        5.39        2.60      7.08 o 
  -6  11   7      433.59      440.81     36.93 o 
  -5  11   7      539.38      581.05     42.15 o 
  -4  11   7      165.15      128.95     19.97 o 
  -3  11   7      102.31       82.20     15.99 o 
  -2  11   7       24.29       23.95      9.88 o 
  -1  11   7      121.42       95.01     17.20 o 
   0  11   7     1557.29     1500.10     63.45 o 
   1  11   7      115.90      122.13     18.52 o 
   2  11   7        6.57        9.77      3.70 o 
   3  11   7       31.67       28.07      5.46 o 
   4  11   7        4.55       10.39      4.43 o 
   5  11   7       38.66       42.24      7.33 o 
   6  11   7       85.38       93.41     10.47 o 
   7  11   7       74.81       81.23     14.83 o 
  -8  12   7      266.35      294.25     32.86 o 
  -7  12   7      253.52      230.17     29.17 o 
  -6  12   7       52.14       55.95     15.32 o 
  -5  12   7      123.41      124.30     20.67 o 
  -4  12   7      141.66      184.51     24.52 o 
  -3  12   7       34.77       47.54     12.62 o 
  -2  12   7      403.00      439.10     37.02 o 
  -1  12   7       37.14       57.42     13.92 o 
   0  12   7      210.42      187.37     23.75 o 
   1  12   7      351.98      306.77     29.82 o 
   2  12   7       80.66      111.22     18.59 o 
   3  12   7        7.99        1.32      5.68 o 
   4  12   7      252.22      283.35     27.90 o 
   5  12   7       99.07      108.55     17.27 o 
  -6  13   7        0.06       -4.63      9.41 o 
  -5  13   7        0.95       -4.39      7.64 o 
  -4  13   7       70.80       70.50     16.72 o 
  -3  13   7      266.69      330.17     32.99 o 
  -2  13   7       69.88       88.13     18.16 o 
  -1  13   7      351.77      320.67     32.23 o 
   0  13   7        8.43        0.81      6.98 o 
   1  13   7      239.72      269.23     29.01 o 
   2  13   7        0.10        2.36      6.07 o 
   3  13   7      377.25      403.52     34.76 o 
   4  13   7        0.20        6.71      4.05 o 
   5  13   7       40.01       29.24     10.76 o 
  -3  14   7       20.93       17.43      9.59 o 
  -2  14   7       82.54      103.89     19.62 o 
  -1  14   7        0.69        1.70      7.48 o 
   0  14   7        2.40      -10.67      8.38 o 
   1  14   7        0.55       -6.69      7.43 o 
   2  14   7       43.87       29.83     10.93 o 
   3  14   7      132.11      132.42     21.15 o 
 -12   0   8       22.31       19.26      8.55 o 
 -10   0   8      111.25      113.09     10.01 o 
  -8   0   8     1571.84     1553.76     29.59 o 
  -6   0   8      137.04      149.95     11.71 o 
  -4   0   8      385.84      438.44     19.16 o 
  -2   0   8      329.59      306.52     22.09 o 
   0   0   8      120.53       93.91      8.72 o 
   2   0   8      367.84      343.61     18.73 o 
   4   0   8      439.82      400.94     17.00 o 
   6   0   8     1073.09     1051.67     43.86 o 
   8   0   8       10.03        7.85      7.44 o 
  10   0   8       16.17       29.27     12.11 o 
 -13   1   8       29.78       24.04      6.53 o 
 -12   1   8       93.39       90.61     10.69 o 
 -11   1   8      116.82      113.85      8.76 o 
 -10   1   8       62.40       53.13      6.39 o 
  -9   1   8      210.23      207.07      8.30 o 
  -8   1   8       65.91       64.67     13.75 o 
  -7   1   8      365.84      383.49     15.33 o 
  -6   1   8       11.12        3.36      2.92 o 
  -5   1   8     1718.37     1818.22     39.44 o 
  -4   1   8       35.68       33.43      4.51 o 
  -3   1   8     1064.97     1076.83     41.80 o 
  -2   1   8      894.72      934.55     38.25 o 
  -1   1   8        0.14        0.13      2.56 o 
   0   1   8        4.24        2.86      1.64 o 
   1   1   8      399.55      380.08     11.26 o 
   2   1   8       15.24       12.89      2.64 o 
   3   1   8      748.90      720.91     16.92 o 
   4   1   8        0.86        2.87      2.30 o 
   5   1   8      847.35      885.59     26.97 o 
   6   1   8      218.26      248.48     15.39 o 
   7   1   8       37.67       25.88      6.40 o 
   8   1   8       93.79       97.27     11.23 o 
   9   1   8      363.47      430.34     27.67 o 
  10   1   8       74.99       98.51     26.97 o 
 -13   2   8       12.12       19.18      6.37 o 
 -12   2   8       35.45       16.12      8.52 o 
 -11   2   8       62.30       68.16      7.03 o 
 -10   2   8       17.25       17.39      2.83 o 
  -9   2   8      311.38      299.36     18.98 o 
  -8   2   8      108.37      117.88     10.60 o 
  -7   2   8      689.20      657.70     24.20 o 
  -6   2   8        4.65        6.77      2.36 o 
  -5   2   8       16.93       10.93      2.42 o 
  -4   2   8        9.09       17.21      3.57 o 
  -3   2   8      376.71      404.97     18.44 o 
  -2   2   8       28.21       18.38      2.56 o 
  -1   2   8      908.72      849.32     16.17 o 
   0   2   8      302.06      316.16     10.68 o 
   1   2   8      935.62      982.80     18.03 o 
   2   2   8       48.52       51.27      3.97 o 
   3   2   8        1.61        0.94      2.14 o 
   4   2   8      218.65      210.97     11.94 o 
   5   2   8      186.54      172.10      9.91 o 
   6   2   8      120.01      114.13     11.58 o 
   7   2   8      154.28      183.13     14.36 o 
   8   2   8      251.93      271.13     18.10 o 
   9   2   8      136.15      116.97     22.92 o 
  10   2   8       90.82       94.47     12.83 o 
 -13   3   8       11.89        6.14      5.26 o 
 -12   3   8       84.61       78.15     10.12 o 
 -11   3   8      267.88      262.95     11.59 o 
 -10   3   8      165.04      151.56      9.72 o 
  -9   3   8       10.15       10.82      3.15 o 
  -8   3   8      292.35      292.02     16.79 o 
  -7   3   8       86.56       76.63      6.13 o 
  -6   3   8     1759.34     1673.60     33.29 o 
  -5   3   8       40.16       43.77      4.06 o 
  -4   3   8        8.39        8.59      2.40 o 
  -3   3   8       59.88       58.88      7.43 o 
  -2   3   8      575.46      627.00     32.55 o 
  -1   3   8      170.98      158.32     16.11 o 
   0   3   8      671.28      617.98     11.79 o 
   1   3   8      271.99      273.37      8.76 o 
   2   3   8       83.10       81.88      5.66 o 
   3   3   8     1620.58     1595.89     23.24 o 
   4   3   8     1647.76     1617.35     41.26 o 
   5   3   8      269.74      245.44     14.01 o 
   6   3   8       80.25       78.85     12.48 o 
   7   3   8      291.87      288.72     17.79 o 
   8   3   8       42.17       42.11      8.30 o 
   9   3   8      998.07     1026.81     37.18 o 
  10   3   8      210.49      284.04     21.17 o 
 -12   4   8      139.38      119.68     12.37 o 
 -11   4   8      114.35      120.49      9.08 o 
 -10   4   8        8.59        9.79      4.23 o 
  -9   4   8       13.27        5.78      5.36 o 
  -8   4   8        7.74       13.15      4.72 o 
  -7   4   8      165.82      147.97      8.26 o 
  -6   4   8      225.50      231.48      9.30 o 
  -5   4   8      876.70      867.61     20.34 o 
  -4   4   8       47.34       44.96      7.09 o 
  -3   4   8        8.13        1.85      2.82 o 
  -2   4   8        0.36        0.08      3.09 o 
  -1   4   8        1.66        2.13      3.16 o 
   0   4   8        5.50        2.79      3.06 o 
   1   4   8     2193.50     2283.83     25.17 o 
   2   4   8        5.65        3.95      2.10 o 
   3   4   8     4026.75     3885.10     41.76 o 
   4   4   8        0.30       -5.72      3.81 o 
   5   4   8      378.66      352.91     13.45 o 
   6   4   8       11.72        7.69      8.01 o 
   7   4   8      276.04      252.53     15.58 o 
   8   4   8      124.77      125.27     11.34 o 
   9   4   8       92.93      104.83     17.32 o 
  10   4   8       97.40       83.66     16.69 o 
 -12   5   8        0.80       -4.71      6.97 o 
 -11   5   8      130.41      141.93      9.94 o 
 -10   5   8       30.53       24.60      5.21 o 
  -9   5   8      233.10      239.95     16.68 o 
  -8   5   8        1.06       -0.50      1.52 o 
  -7   5   8        3.31       -1.13      2.05 o 
  -6   5   8        4.11        6.69      2.19 o 
  -5   5   8      738.17      755.81     27.82 o 
  -4   5   8       24.37       28.93      6.27 o 
  -3   5   8      294.30      279.91     16.84 o 
  -2   5   8     1100.74     1108.32     46.03 o 
  -1   5   8      144.60      141.98      9.48 o 
   0   5   8        0.78        0.85      3.16 o 
   1   5   8      823.10      857.58     16.60 o 
   2   5   8        9.71        7.06      2.99 o 
   3   5   8       14.32       11.82      3.79 o 
   4   5   8       52.24       55.17      6.50 o 
   5   5   8      213.23      212.56     12.61 o 
   6   5   8      716.81      702.13     17.14 o 
   7   5   8      558.22      586.71     19.05 o 
   8   5   8       25.79       26.24      8.97 o 
   9   5   8       63.59       50.46     12.73 o 
  10   5   8        0.09       -2.81      6.38 o 
 -11   6   8       11.75        9.31      6.86 o 
 -10   6   8        9.40        5.06      3.14 o 
  -9   6   8       16.26       12.93      5.05 o 
  -8   6   8      165.49      158.26     10.41 o 
  -7   6   8       90.94      104.88      6.23 o 
  -6   6   8       95.01       96.61      8.34 o 
  -5   6   8        3.22        6.17      4.58 o 
  -4   6   8      421.20      396.40     16.43 o 
  -3   6   8      125.32      129.76     17.10 o 
  -2   6   8      245.44      238.14     22.19 o 
  -1   6   8     1144.77     1089.59     46.89 o 
   0   6   8       89.19       66.59     11.99 o 
   1   6   8      202.71      212.23     12.35 o 
   2   6   8     4354.75     4358.84     44.81 o 
   3   6   8     1132.49     1122.79     42.36 o 
   4   6   8     1005.32      963.31     24.63 o 
   5   6   8      421.42      400.72     14.84 o 
   6   6   8       24.74       17.11      4.84 o 
   7   6   8        3.15        4.66      3.51 o 
   8   6   8       34.40       39.40      7.44 o 
   9   6   8        0.18        0.09      7.33 o 
 -11   7   8      147.53      163.59     21.37 o 
 -10   7   8      614.81      629.08     27.96 o 
  -9   7   8        3.17        5.47      5.86 o 
  -8   7   8       40.67       47.35     15.78 o 
  -7   7   8        7.31        8.20      3.66 o 
  -6   7   8      160.70      148.34     16.92 o 
  -5   7   8      214.11      159.09     19.89 o 
  -4   7   8      120.15       96.05     15.60 o 
  -3   7   8       17.42       10.28      5.54 o 
  -2   7   8      287.70      323.47     27.12 o 
  -1   7   8      127.69       99.99     15.60 o 
   0   7   8      122.47      101.17     15.42 o 
   1   7   8      233.45      232.76      9.86 o 
   2   7   8       50.90       48.53      5.71 o 
   3   7   8       21.95       28.57     11.74 o 
   4   7   8        2.80        8.20      4.26 o 
   5   7   8       75.13       78.09      9.02 o 
   6   7   8      240.17      231.38     14.74 o 
   7   7   8       52.94       60.40     10.51 o 
   8   7   8      324.94      346.54     28.68 o 
   9   7   8        6.59       -5.77      6.98 o 
 -11   8   8       40.48       33.98     11.35 o 
 -10   8   8        5.82        2.17      5.39 o 
  -9   8   8      290.02      291.01     19.67 o 
  -8   8   8      193.57      191.29     16.04 o 
  -7   8   8      474.25      521.60     26.24 o 
  -6   8   8        0.20        3.71      4.60 o 
  -5   8   8     1243.35     1213.12     55.52 o 
  -4   8   8       47.43       46.79     12.28 o 
  -3   8   8      181.33      208.43     23.62 o 
  -2   8   8      215.24      207.64     22.07 o 
  -1   8   8     1849.73     1859.51     66.07 o 
   0   8   8        5.48        5.99      3.45 o 
   1   8   8       89.90       99.52     15.39 o 
   2   8   8      932.75      910.04     54.59 o 
   3   8   8      744.35      747.37     48.74 o 
   4   8   8       13.70        7.31      4.37 o 
   5   8   8      644.58      653.51     24.26 o 
   6   8   8       40.08       43.60      8.82 o 
   7   8   8        0.16        9.49      7.16 o 
   8   8   8        2.42        6.73      7.91 o 
 -10   9   8       60.72       69.96     10.99 o 
  -9   9   8       61.35       50.20      9.21 o 
  -8   9   8       37.27       28.14     11.15 o 
  -7   9   8      114.65      106.02     12.37 o 
  -6   9   8      528.55      558.84     39.85 o 
  -5   9   8       97.92       86.19     16.34 o 
  -4   9   8        4.74       -0.03      6.29 o 
  -3   9   8       36.15       51.93     12.71 o 
  -2   9   8       81.50       67.65     13.44 o 
  -1   9   8       43.46       53.70     12.45 o 
   0   9   8      281.19      280.30      9.14 o 
   1   9   8       18.28       21.23      4.16 o 
   2   9   8      126.65      120.00      9.15 o 
   3   9   8      170.56      153.25     11.10 o 
   4   9   8       30.11       31.84      7.57 o 
   5   9   8       80.32       79.92      9.13 o 
   6   9   8      133.63      143.40     12.37 o 
   7   9   8        0.84        8.89      6.49 o 
   8   9   8        0.27       -0.67      6.73 o 
  -9  10   8       25.48       18.66      6.51 o 
  -8  10   8       39.01       24.56      7.44 o 
  -7  10   8        0.15       -3.22      7.53 o 
  -6  10   8       61.59      114.90     19.72 o 
  -5  10   8      426.28      395.80     34.56 o 
  -4  10   8     1024.35     1031.34     54.72 o 
  -3  10   8       66.53       82.65     16.24 o 
  -2  10   8       22.37       25.88      9.64 o 
  -1  10   8      198.14      205.10     24.15 o 
   0  10   8     1624.83     1542.91     64.19 o 
   1  10   8        3.82       11.49      7.19 o 
   2  10   8      295.93      329.33     15.42 o 
   3  10   8      162.48      177.97     12.39 o 
   4  10   8      110.64      103.04     10.13 o 
   5  10   8       21.11       28.87      6.42 o 
   6  10   8      307.95      360.39     41.56 o 
  -9  11   8      182.21      180.49     17.81 o 
  -8  11   8       21.51        5.83     18.73 o 
  -7  11   8       55.06       94.69     18.83 o 
  -6  11   8       92.18       56.61     14.50 o 
  -5  11   8       18.11       15.26     10.46 o 
  -4  11   8       74.67       56.93     15.25 o 
  -3  11   8     1502.39     1468.38     66.74 o 
  -2  11   8       37.85       28.44     10.76 o 
  -1  11   8       28.04       22.46      9.58 o 
   0  11   8       78.08       67.74     14.55 o 
   1  11   8       56.89       71.90     14.78 o 
   2  11   8        0.27      -10.50      7.67 o 
   3  11   8      316.06      330.79     30.20 o 
   4  11   8       39.47       50.56     12.03 o 
   5  11   8       12.59       27.13      8.88 o 
  -7  12   8       18.25       10.02      6.61 o 
  -6  12   8      203.63      211.57     27.79 o 
  -5  12   8      171.07      180.05     25.95 o 
  -4  12   8       79.14       56.47     14.61 o 
  -3  12   8      404.89      488.85     40.28 o 
  -2  12   8       73.25       80.92     17.15 o 
  -1  12   8       58.73       90.92     17.68 o 
   0  12   8      305.01      358.18     33.24 o 
   1  12   8       87.82       97.40     18.23 o 
   2  12   8      382.99      404.31     34.72 o 
   3  12   8       13.41       23.92      9.12 o 
   4  12   8       33.75       40.25     12.29 o 
   5  12   8       70.80       72.25     14.68 o 
  -5  13   8       38.17       28.82     12.36 o 
  -4  13   8      243.74      292.09     32.81 o 
  -3  13   8       61.82       52.92     15.42 o 
  -2  13   8      694.00      621.54     46.38 o 
  -1  13   8        0.38        0.20      6.58 o 
   0  13   8      144.89      158.47     23.78 o 
   1  13   8       11.54        5.79      6.52 o 
   2  13   8       17.33       11.70      8.32 o 
   3  13   8       18.26       28.85     10.04 o 
  -1  14   8      453.07      466.50     41.26 o 
   0  14   8      161.64      173.94     25.99 o 
   1  14   8       78.54       70.20     16.12 o 
 -13   0   9        7.33       -7.27      6.42 o 
 -11   0   9     1365.45     1321.59     52.22 o 
  -9   0   9       40.87       49.81      7.25 o 
  -7   0   9        0.26        0.21      5.00 o 
  -5   0   9      756.04      787.18     38.78 o 
  -3   0   9      602.51      623.78     23.91 o 
  -1   0   9      860.15      773.86     24.38 o 
   1   0   9      296.99      315.53     14.13 o 
   3   0   9      590.41      562.16     35.46 o 
   5   0   9       37.00       52.44     11.43 o 
   7   0   9      205.95      162.12     19.82 o 
   9   0   9      106.91      119.61     19.25 o 
 -13   1   9       11.73       10.35      5.32 o 
 -12   1   9      201.30      184.58     14.93 o 
 -11   1   9      157.10      166.01     10.67 o 
 -10   1   9       43.61       39.65      4.61 o 
  -9   1   9        0.04       -2.36      3.02 o 
  -8   1   9     1122.84     1134.59     35.66 o 
  -7   1   9       58.79       56.23      8.17 o 
  -6   1   9      923.53      912.31     29.89 o 
  -5   1   9      858.79      837.79     28.35 o 
  -4   1   9       12.82       16.79      4.71 o 
  -3   1   9      451.61      422.78     16.21 o 
  -2   1   9     2986.37     2969.69     29.70 o 
  -1   1   9        7.55        7.25      1.74 o 
   0   1   9     1142.45     1100.27     16.33 o 
   1   1   9        0.23        1.86      1.87 o 
   2   1   9      270.82      263.62      9.49 o 
   3   1   9      319.93      326.04     10.91 o 
   4   1   9      665.88      663.22     18.38 o 
   5   1   9       31.25       27.82      5.09 o 
   6   1   9     1225.09     1200.74     34.36 o 
   7   1   9      376.86      401.10     21.33 o 
   8   1   9       65.25       64.81     19.52 o 
   9   1   9       74.11       76.65     11.14 o 
  10   1   9       50.34       62.00     11.31 o 
 -12   2   9       75.42       52.28      8.47 o 
 -11   2   9       10.31        4.69      3.69 o 
 -10   2   9      679.90      666.67     17.31 o 
  -9   2   9      259.49      225.74     11.70 o 
  -8   2   9        9.39       12.04      4.51 o 
  -7   2   9      205.89      203.08     16.92 o 
  -6   2   9        2.14       -2.96      2.27 o 
  -5   2   9      644.43      652.38     34.99 o 
  -4   2   9     1698.20     1642.91     39.60 o 
  -3   2   9      657.21      631.44     24.39 o 
  -2   2   9      994.46     1021.24     15.52 o 
  -1   2   9      232.66      231.62      7.85 o 
   0   2   9       28.49       24.74      2.70 o 
   1   2   9      573.96      560.14     12.09 o 
   2   2   9      155.65      136.47      6.31 o 
   3   2   9      162.68      140.61      5.92 o 
   4   2   9      702.38      707.27     18.82 o 
   5   2   9      298.33      300.34     15.97 o 
   6   2   9      229.70      217.11     14.02 o 
   7   2   9      198.96      203.55     11.89 o 
   8   2   9       28.94       34.43      8.20 o 
   9   2   9      152.22      164.31     15.87 o 
  10   2   9       12.71       40.55     15.14 o 
 -12   3   9        7.07        6.21      3.59 o 
 -11   3   9       90.95      103.17      8.71 o 
 -10   3   9        1.20        0.04      2.65 o 
  -9   3   9     1049.73     1024.07     24.31 o 
  -8   3   9        0.73        0.17      3.43 o 
  -7   3   9       72.16       75.97     10.54 o 
  -6   3   9      477.62      486.09     13.80 o 
  -5   3   9      677.09      657.72     15.29 o 
  -4   3   9       26.84       18.16      2.12 o 
  -3   3   9      571.63      534.76     32.43 o 
  -2   3   9        2.31        1.85      4.59 o 
  -1   3   9       24.89       29.28      4.38 o 
   0   3   9      144.52      149.27      6.52 o 
   1   3   9      942.46      898.02     16.59 o 
   2   3   9      801.64      740.61     17.39 o 
   3   3   9      707.39      698.13     20.68 o 
   4   3   9      555.49      569.19     17.38 o 
   5   3   9       63.36       52.94      7.01 o 
   6   3   9       85.61       72.30      8.50 o 
   7   3   9       96.15       97.04     10.04 o 
   8   3   9        3.86        1.81      7.03 o 
   9   3   9       40.93       62.92     10.79 o 
 -12   4   9        5.39       10.00      7.02 o 
 -11   4   9       23.47       23.86      6.78 o 
 -10   4   9       55.61       55.19      6.28 o 
  -9   4   9       16.81       13.77      5.16 o 
  -8   4   9      177.79      177.40     14.19 o 
  -7   4   9      516.51      507.36     14.86 o 
  -6   4   9       34.99       49.17      7.66 o 
  -5   4   9       62.67       47.62      7.88 o 
  -4   4   9        0.94       -0.12      4.60 o 
  -3   4   9       11.54        0.12      4.52 o 
  -2   4   9     1242.37     1282.65     51.55 o 
  -1   4   9     1670.69     1626.81     57.87 o 
   0   4   9     3058.65     3062.33     50.78 o 
   1   4   9        8.79        8.55      5.21 o 
   2   4   9       19.40       12.13      3.31 o 
   3   4   9      124.29      125.49      9.50 o 
   4   4   9      382.84      323.68     13.24 o 
   5   4   9     1269.50     1176.31     26.12 o 
   6   4   9      205.43      174.43     12.92 o 
   7   4   9        4.33        4.74      3.99 o 
   8   4   9      207.58      175.94     21.16 o 
   9   4   9       36.56        8.57      7.79 o 
 -11   5   9       21.25       20.78      8.58 o 
 -10   5   9        1.78        2.13      2.93 o 
  -9   5   9      101.84       96.37     17.11 o 
  -8   5   9      642.93      617.71     15.37 o 
  -7   5   9      171.76      158.86      8.26 o 
  -6   5   9      872.99      798.27     32.24 o 
  -5   5   9       36.39       42.94      7.50 o 
  -4   5   9      334.80      345.86     22.00 o 
  -3   5   9       95.39       75.82     15.52 o 
  -2   5   9     1408.01     1510.95     40.33 o 
  -1   5   9     1640.62     1703.50     61.11 o 
   0   5   9      105.94      109.92     16.13 o 
   1   5   9     1108.64     1147.27     50.05 o 
   2   5   9      116.89      118.97      8.63 o 
   3   5   9      973.90      951.76     25.77 o 
   4   5   9      435.18      454.05     15.86 o 
   5   5   9      105.59      109.53      8.23 o 
   6   5   9       76.36       74.71      8.76 o 
   7   5   9       88.79       84.89      7.92 o 
   8   5   9        0.75       -4.37      7.27 o 
   9   5   9       68.77       67.00     14.18 o 
 -11   6   9      114.17      115.67     18.45 o 
 -10   6   9        6.09        9.09      4.95 o 
  -9   6   9       14.67       22.53      6.16 o 
  -8   6   9        2.45       -1.62      2.68 o 
  -7   6   9      814.54      794.03     31.28 o 
  -6   6   9       79.60       68.52      9.55 o 
  -5   6   9       26.01       18.78      5.97 o 
  -4   6   9      867.18      849.75     31.73 o 
  -3   6   9      192.16      206.96     15.90 o 
  -2   6   9        8.19        8.81      4.57 o 
  -1   6   9     3528.20     3570.81     89.14 o 
   0   6   9      616.78      648.19     37.68 o 
   1   6   9      701.18      723.96     48.85 o 
   2   6   9     1183.38     1234.63     57.75 o 
   3   6   9      464.19      443.83     17.61 o 
   4   6   9       85.51       86.20      8.60 o 
   5   6   9        2.03       13.26      4.28 o 
   6   6   9        0.14        2.71      2.99 o 
   7   6   9        3.48        3.33      2.74 o 
   8   6   9       18.10       16.36      7.71 o 
   9   6   9       48.88       61.47     14.09 o 
 -11   7   9       23.99       33.67     11.87 o 
 -10   7   9       11.58        9.21      5.12 o 
  -9   7   9      151.74      139.43     14.34 o 
  -8   7   9       34.63       26.86     10.00 o 
  -7   7   9      142.06      140.15     13.68 o 
  -6   7   9       44.26       36.93      7.98 o 
  -5   7   9      148.47      135.44     13.51 o 
  -4   7   9      252.03      254.85     18.32 o 
  -3   7   9      389.78      368.69     30.82 o 
  -2   7   9        4.60       -0.81      6.03 o 
  -1   7   9        9.81       15.88      7.76 o 
   0   7   9      398.36      359.20     29.01 o 
   1   7   9       18.66       17.58      6.03 o 
   2   7   9        0.10       -5.41      6.56 o 
   3   7   9      147.93      157.51     15.27 o 
   4   7   9       14.64       17.53      4.68 o 
   5   7   9        3.45       10.31      4.61 o 
   6   7   9        8.54        0.44      3.35 o 
   7   7   9      293.70      315.01     19.16 o 
   8   7   9      178.52      197.86     22.82 o 
 -10   8   9       45.73       54.73      9.57 o 
  -9   8   9        0.06       -0.54      4.86 o 
  -8   8   9      657.06      686.81     31.21 o 
  -7   8   9      101.39       77.91     11.18 o 
  -6   8   9       93.78       75.84     18.58 o 
  -5   8   9       52.53       47.34      9.84 o 
  -4   8   9      638.33      602.53     40.35 o 
  -3   8   9       16.43        9.51      6.18 o 
  -2   8   9       76.12       72.79     14.40 o 
  -1   8   9      436.47      438.18     33.70 o 
   0   8   9     1076.89     1098.16     52.18 o 
   1   8   9      416.39      406.89     26.09 o 
   2   8   9      958.88      937.69     27.73 o 
   3   8   9      235.01      225.94     25.19 o 
   4   8   9        0.23        1.14      2.80 o 
   5   8   9       28.14       23.46      8.06 o 
   6   8   9      209.66      211.60     14.83 o 
   7   8   9       16.29       28.62      9.89 o 
   8   8   9       89.36       82.29     15.06 o 
 -10   9   9        0.68        4.10     11.30 o 
  -9   9   9      247.82      252.61     19.85 o 
  -8   9   9      197.96      180.75     17.03 o 
  -7   9   9       20.77       12.56      6.02 o 
  -6   9   9      128.42      156.84     15.95 o 
  -5   9   9        6.17       10.84      6.91 o 
  -4   9   9       17.20       24.29      8.72 o 
  -3   9   9       63.30       82.43     15.84 o 
  -2   9   9      127.11      150.16     20.92 o 
  -1   9   9      183.48      176.19     22.02 o 
   0   9   9      322.02      321.28     29.50 o 
   1   9   9      106.50      104.56     16.95 o 
   2   9   9      112.79      106.66     17.17 o 
   3   9   9        5.34        2.09      3.92 o 
   4   9   9      197.07      214.22     14.01 o 
   5   9   9       41.26       32.46      6.03 o 
   6   9   9       22.22       34.06      9.91 o 
  -9  10   9       39.30       49.22     10.63 o 
  -8  10   9      113.18      110.75     14.18 o 
  -7  10   9      473.14      492.07     28.64 o 
  -6  10   9      200.62      208.96     26.63 o 
  -5  10   9      166.21      201.18     25.88 o 
  -4  10   9        0.21        1.59      7.04 o 
  -3  10   9      905.33      910.14     52.53 o 
  -2  10   9       67.43       76.77     16.04 o 
  -1  10   9      111.43       97.93     18.07 o 
   0  10   9      278.30      329.82     31.03 o 
   1  10   9       88.35      101.44     17.61 o 
   2  10   9      132.86      127.91     19.46 o 
   3  10   9      709.51      684.24     43.47 o 
   4  10   9      232.07      247.58     25.96 o 
   5  10   9       37.00       35.51     10.35 o 
  -8  11   9       33.52       36.19      9.06 o 
  -7  11   9        4.81      -10.44      6.96 o 
  -6  11   9      396.39      376.06     36.63 o 
  -5  11   9       68.99       46.23     13.67 o 
  -4  11   9        1.23      -16.77     11.18 o 
  -3  11   9       11.23        1.70      8.69 o 
  -2  11   9       12.18       35.43     12.08 o 
  -1  11   9        0.40        1.75      6.40 o 
   0  11   9       25.39       26.92     10.88 o 
   1  11   9        3.68       11.50      7.64 o 
   2  11   9       22.88       13.18      9.01 o 
   3  11   9      327.14      321.14     30.83 o 
   4  11   9      311.67      403.20     33.85 o 
   5  11   9      110.26      129.70     19.62 o 
  -6  12   9      297.33      302.42     34.10 o 
  -5  12   9      156.28      147.41     24.17 o 
  -4  12   9       54.11       55.02     15.47 o 
  -3  12   9      339.97      357.12     35.47 o 
  -2  12   9        2.55      -12.65      8.44 o 
  -1  12   9       45.78       53.66     13.73 o 
   0  12   9        5.46        5.89      7.06 o 
   1  12   9        1.98        5.19      6.36 o 
   2  12   9      282.28      303.11     31.39 o 
   3  12   9      334.14      310.83     31.03 o 
   4  12   9       39.22       16.51      9.00 o 
  -3  13   9       20.04       25.00     10.84 o 
  -2  13   9      100.74       82.22     18.04 o 
  -1  13   9       24.39       32.31     12.60 o 
   0  13   9      111.10      123.44     21.64 o 
   1  13   9       22.49       19.08      9.66 o 
   2  13   9       29.61       11.03      8.21 o 
 -12   0  10        0.81      -12.88      8.59 o 
 -10   0  10        7.01       17.80      4.95 o 
  -8   0  10       26.96       18.33      7.87 o 
  -6   0  10      645.16      754.56     40.57 o 
  -4   0  10      677.30      651.18     37.03 o 
  -2   0  10       31.86       32.93     12.03 o 
   0   0  10        5.89       10.02      6.80 o 
   2   0  10      679.86      665.75     22.38 o 
   4   0  10       92.04       89.17     13.33 o 
   6   0  10       51.73       43.00     12.94 o 
   8   0  10      394.06      410.59     33.35 o 
 -12   1  10        1.40        2.99      3.93 o 
 -11   1  10      442.24      452.19     17.67 o 
 -10   1  10       25.39       17.19      3.76 o 
  -9   1  10       79.46       78.10      7.31 o 
  -8   1  10      375.04      363.71     29.37 o 
  -7   1  10       22.74       22.05      6.14 o 
  -6   1  10       99.85       95.83     10.71 o 
  -5   1  10     3804.42     3830.87     63.90 o 
  -4   1  10      494.33      552.09     41.53 o 
  -3   1  10       65.14       70.59      8.95 o 
  -2   1  10      370.87      372.95     12.46 o 
  -1   1  10      208.14      199.94      7.84 o 
   0   1  10      719.47      701.78     14.95 o 
   1   1  10     2886.66     2813.26     31.06 o 
   2   1  10      679.00      636.27     15.43 o 
   3   1  10     1304.04     1246.49     22.52 o 
   4   1  10     1392.89     1366.79     35.87 o 
   5   1  10      173.79      152.45     12.23 o 
   6   1  10       47.84       36.32      5.21 o 
   7   1  10      563.10      597.02     20.58 o 
   8   1  10       20.49       22.08      7.60 o 
   9   1  10      178.15      216.01     18.42 o 
 -12   2  10      283.45      275.55     26.92 o 
 -11   2  10       81.70       68.52      6.38 o 
 -10   2  10       63.84       53.88      7.18 o 
  -9   2  10      191.07      188.04     11.71 o 
  -8   2  10      304.51      287.45     18.12 o 
  -7   2  10      414.98      330.23     48.92 o 
  -6   2  10       60.50       63.86     11.81 o 
  -5   2  10        3.39       -0.64      4.67 o 
  -4   2  10        2.97        4.06      7.15 o 
  -3   2  10     1529.63     1427.33     20.87 o 
  -2   2  10      954.04      953.66     17.25 o 
  -1   2  10        8.11        8.81      2.14 o 
   0   2  10      152.46      144.45      6.79 o 
   1   2  10        0.78        0.23      1.97 o 
   2   2  10       73.84       76.10      5.97 o 
   3   2  10      240.02      247.97     12.39 o 
   4   2  10      368.48      346.47     17.38 o 
   5   2  10       36.70       34.59     11.62 o 
   6   2  10      131.25      149.51     12.42 o 
   7   2  10        0.18        0.51      7.11 o 
   8   2  10       24.47       28.10     10.66 o 
   9   2  10      171.05      186.43     17.21 o 
 -12   3  10      164.50      203.20     24.48 o 
 -11   3  10       73.33       62.41      9.61 o 
 -10   3  10        2.70        7.03      4.51 o 
  -9   3  10       96.45       89.58     10.93 o 
  -8   3  10      715.83      749.60     29.63 o 
  -7   3  10      466.74      475.09     14.98 o 
  -6   3  10       90.20       88.56      6.52 o 
  -5   3  10       68.48       69.94      4.89 o 
  -4   3  10      947.05      944.08     45.82 o 
  -3   3  10      590.95      509.86     33.59 o 
  -2   3  10      123.58      111.35     14.30 o 
  -1   3  10     1468.38     1316.77     19.59 o 
   0   3  10     1121.34     1063.04     17.47 o 
   1   3  10      877.20      819.42     18.24 o 
   2   3  10      187.41      177.75     22.16 o 
   3   3  10        3.27        3.33      4.60 o 
   4   3  10      169.93      179.58     12.61 o 
   5   3  10       28.42       25.86      5.75 o 
   6   3  10        2.40        5.40      5.14 o 
   7   3  10      122.59      126.33     11.74 o 
   8   3  10       45.84       44.86     11.75 o 
   9   3  10        0.38       -5.33      7.52 o 
 -12   4  10       37.63       28.44     10.67 o 
 -11   4  10        2.30        0.81      4.57 o 
 -10   4  10      324.52      292.53     19.23 o 
  -9   4  10        4.09       -0.87      4.17 o 
  -8   4  10       29.13       19.08      4.13 o 
  -7   4  10        2.34        6.41      3.07 o 
  -6   4  10       96.06       94.07      5.23 o 
  -5   4  10      388.17      392.67     21.53 o 
  -4   4  10     1876.43     1880.77     65.93 o 
  -3   4  10     1273.52     1284.03     54.34 o 
  -2   4  10      314.59      326.49     27.66 o 
  -1   4  10       14.74       25.31      8.98 o 
   0   4  10       67.04       57.35     12.12 o 
   1   4  10      197.44      196.48     21.09 o 
   2   4  10     1066.31      964.47     46.35 o 
   3   4  10      327.34      295.25     15.76 o 
   4   4  10      113.27      108.61      9.89 o 
   5   4  10      135.32      115.30     10.72 o 
   6   4  10      478.23      477.22     31.04 o 
   7   4  10       13.96       14.72      7.50 o 
   8   4  10      227.72      199.44     22.93 o 
 -11   5  10      143.42      148.60     14.35 o 
 -10   5  10      149.64      130.44     13.91 o 
  -9   5  10      414.17      412.26     23.35 o 
  -8   5  10       24.84       17.10      5.96 o 
  -7   5  10      742.96      710.84     15.48 o 
  -6   5  10      609.25      599.24     27.90 o 
  -5   5  10      923.11      953.85     67.09 o 
  -4   5  10     1210.27     1274.49     39.34 o 
  -3   5  10       39.63       36.94      7.31 o 
  -2   5  10     1840.85     2043.98     70.42 o 
  -1   5  10      183.42      193.49     21.95 o 
   0   5  10      878.29      783.25     43.41 o 
   1   5  10      386.51      447.87     32.68 o 
   2   5  10       80.09       71.68      7.17 o 
   3   5  10      193.35      221.80     13.20 o 
   4   5  10        6.94       -0.38      3.33 o 
   5   5  10      204.21      222.73     14.70 o 
   6   5  10      170.04      155.16     13.01 o 
   7   5  10       91.46       94.44      8.49 o 
   8   5  10       10.59       12.21      7.81 o 
 -11   6  10      100.53       78.11     10.92 o 
 -10   6  10      392.08      436.85     24.76 o 
  -9   6  10      309.05      314.28     25.60 o 
  -8   6  10      176.89      172.09     15.56 o 
  -7   6  10      181.99      177.01     15.73 o 
  -6   6  10       24.71       28.11      7.30 o 
  -5   6  10      728.33      741.09     31.28 o 
  -4   6  10      886.36      932.85     34.78 o 
  -3   6  10        0.18       -0.23      5.30 o 
  -2   6  10        3.95        6.18      6.38 o 
  -1   6  10     1101.90     1167.76     38.43 o 
   0   6  10     1709.10     1660.47     45.54 o 
   1   6  10      190.88      174.53     14.99 o 
   2   6  10        3.85        7.41      2.88 o 
   3   6  10      362.35      348.83     14.19 o 
   4   6  10       22.97       13.21      3.64 o 
   5   6  10      313.37      282.02     14.35 o 
   6   6  10      221.78      211.23     12.56 o 
   7   6  10       66.12       73.29      7.84 o 
   8   6  10       61.70       68.40     13.87 o 
 -10   7  10       13.09       16.23      6.05 o 
  -9   7  10       63.30       91.49     12.05 o 
  -8   7  10      209.01      210.52     17.83 o 
  -7   7  10      109.25       86.02     11.60 o 
  -6   7  10       73.14       80.60     11.67 o 
  -5   7  10       21.31       16.32      6.10 o 
  -4   7  10        9.23        6.37      5.12 o 
  -3   7  10      434.90      392.93     23.45 o 
  -2   7  10      398.41      395.72     23.34 o 
  -1   7  10       63.71       49.07     12.26 o 
   0   7  10      196.38      209.45     23.61 o 
   1   7  10      284.43      245.02     25.00 o 
   2   7  10       54.06       56.28      6.25 o 
   3   7  10       10.15       14.04      4.32 o 
   4   7  10      511.65      553.18     21.77 o 
   5   7  10      269.48      266.27     13.91 o 
   6   7  10        4.03        2.60      5.14 o 
   7   7  10       74.66       69.16      9.54 o 
 -10   8  10      106.22       98.52     14.85 o 
  -9   8  10       45.66       47.38      9.46 o 
  -8   8  10      198.02      200.61     17.82 o 
  -7   8  10      298.97      295.40     26.91 o 
  -6   8  10      124.11      117.34     27.00 o 
  -5   8  10        0.41        8.47      5.73 o 
  -4   8  10      149.01      155.07     15.60 o 
  -3   8  10      425.80      425.30     35.12 o 
  -2   8  10       50.35       49.11     13.16 o 
  -1   8  10     1551.40     1604.36     66.15 o 
   0   8  10      435.84      452.46     35.21 o 
   1   8  10       81.31       62.12     13.21 o 
   2   8  10       39.19       44.01     12.36 o 
   3   8  10       32.22       42.69     11.65 o 
   4   8  10       48.67       33.50     10.60 o 
   5   8  10      194.83      211.25     23.33 o 
   6   8  10        2.94        5.54      4.42 o 
   7   8  10        0.03      -11.18      7.48 o 
  -9   9  10       24.29       25.11      7.94 o 
  -8   9  10       82.23       86.48     12.64 o 
  -7   9  10       62.78       61.58     11.18 o 
  -6   9  10       59.79       65.03     10.76 o 
  -5   9  10      352.76      378.13     24.91 o 
  -4   9  10        8.18       13.64      8.41 o 
  -3   9  10       63.10       49.19     12.32 o 
  -2   9  10       33.12       45.15     12.45 o 
  -1   9  10       42.98       47.28     12.90 o 
   0   9  10        2.25      -12.44      8.29 o 
   1   9  10      753.98      715.60     45.22 o 
   2   9  10       11.77        8.25      6.81 o 
   3   9  10       67.76       65.00     13.71 o 
   4   9  10        2.44        2.64      4.73 o 
   5   9  10        1.04      -11.47      7.65 o 
  -8  10  10       74.96       86.87     13.33 o 
  -7  10  10       69.53       75.02     11.83 o 
  -6  10  10      132.92      117.57     24.78 o 
  -5  10  10        3.17        4.43      8.03 o 
  -4  10  10      149.58      140.17     22.00 o 
  -3  10  10        0.85        6.30      7.26 o 
  -2  10  10       29.33       28.32     10.14 o 
  -1  10  10       46.20       33.28     11.89 o 
   0  10  10      624.78      626.11     43.79 o 
   1  10  10       55.14       74.18     16.11 o 
   2  10  10        0.11       19.63     10.57 o 
   3  10  10       14.93       10.97      7.60 o 
   4  10  10        0.11        2.33      6.00 o 
   5  10  10       86.69      101.07     17.15 o 
  -7  11  10      111.06      134.94     20.19 o 
  -6  11  10        0.23       12.11      8.02 o 
  -5  11  10        0.38      -10.07      8.41 o 
  -4  11  10      137.32      112.88     21.37 o 
  -3  11  10       59.07       49.26     14.60 o 
  -2  11  10        0.87       -0.32      6.14 o 
  -1  11  10       33.85       66.43     16.05 o 
   0  11  10      360.07      347.11     33.96 o 
   1  11  10       35.42       54.26     14.21 o 
   2  11  10      400.44      397.52     35.62 o 
   3  11  10        2.79       21.01     10.17 o 
   4  11  10      206.53      258.63     28.02 o 
  -4  12  10       40.92       66.18     16.18 o 
  -3  12  10       88.91       89.82     18.88 o 
  -2  12  10        1.11       11.65      8.42 o 
  -1  12  10      221.54      231.04     29.51 o 
   0  12  10       17.69       29.24     12.26 o 
   1  12  10       56.98       56.76     14.72 o 
   2  12  10        7.85       26.82     10.81 o 
 -11   0  11        1.40        6.64      5.52 o 
  -9   0  11        1.80        6.33      8.36 o 
  -7   0  11      126.14      112.04     17.59 o 
  -5   0  11       84.84       66.93     13.74 o 
  -3   0  11     2647.83     2654.78     78.09 o 
  -1   0  11       92.35       90.45      9.08 o 
   1   0  11      944.63      823.15     36.75 o 
   3   0  11     1155.17      951.22     45.06 o 
   5   0  11      119.95      103.47     14.85 o 
 -12   1  11       15.00       10.10      7.75 o 
 -11   1  11       65.17       56.55      6.76 o 
 -10   1  11       14.04        9.98      2.72 o 
  -9   1  11        5.51       -1.78      5.29 o 
  -8   1  11      717.22      746.11     43.73 o 
  -7   1  11      137.36      119.41     16.13 o 
  -6   1  11       51.39       45.09      8.22 o 
  -5   1  11      242.67      256.77     17.95 o 
  -4   1  11       54.36       60.98     14.73 o 
  -3   1  11      280.14      268.75     11.04 o 
  -2   1  11     1070.54     1069.86     20.66 o 
  -1   1  11     1476.86     1507.37     22.22 o 
   0   1  11      643.80      626.35     14.84 o 
   1   1  11     1113.42     1055.51     20.01 o 
   2   1  11      376.56      336.08     11.84 o 
   3   1  11       16.70       22.06      5.27 o 
   4   1  11      508.88      556.45     24.30 o 
   5   1  11      260.91      240.28     15.94 o 
   6   1  11      111.20      129.80      9.68 o 
   7   1  11        0.14        4.00      8.67 o 
   8   1  11       38.76       57.75     14.41 o 
 -11   2  11       19.31       18.29      4.86 o 
 -10   2  11        1.91        1.70      3.17 o 
  -9   2  11       13.89       15.17      4.93 o 
  -8   2  11       29.31       24.55      6.18 o 
  -7   2  11       15.64       10.32      3.57 o 
  -6   2  11      647.43      631.03     37.30 o 
  -5   2  11      400.01      379.63     21.65 o 
  -4   2  11      347.87      338.05     11.06 o 
  -3   2  11      194.06      173.36      8.98 o 
  -2   2  11      334.58      319.40     10.65 o 
  -1   2  11        8.73        8.24      2.59 o 
   0   2  11      472.33      470.33     12.73 o 
   1   2  11      333.52      302.62     10.80 o 
   2   2  11       24.32       10.15      3.30 o 
   3   2  11        1.19       -0.40      2.46 o 
   4   2  11      138.88      148.50     12.63 o 
   5   2  11       24.47       16.19      5.26 o 
   6   2  11      592.92      622.04     25.75 o 
   7   2  11       67.79       57.42     13.31 o 
   8   2  11       75.81       69.97     15.25 o 
 -11   3  11      227.47      258.50     19.94 o 
 -10   3  11       13.22       14.42      6.87 o 
  -9   3  11       37.70       47.15     12.00 o 
  -8   3  11      223.84      211.66     16.75 o 
  -7   3  11      994.65     1015.25     32.71 o 
  -6   3  11        0.78       -0.90      1.82 o 
  -5   3  11      112.65      120.55     17.62 o 
  -4   3  11       77.77       89.91     15.43 o 
  -3   3  11      536.36      526.59     36.35 o 
  -2   3  11      342.20      313.57     19.53 o 
  -1   3  11      125.80      103.50      5.22 o 
   0   3  11      372.98      332.14     11.59 o 
   1   3  11      265.23      256.78     12.72 o 
   2   3  11       20.81       36.42     10.14 o 
   3   3  11      231.20      184.53     21.20 o 
   4   3  11      113.16       94.89      9.99 o 
   5   3  11       52.48       47.88      9.15 o 
   6   3  11      112.45       96.30     10.69 o 
   7   3  11      480.66      492.10     34.01 o 
   8   3  11        8.77        4.02      8.10 o 
 -11   4  11       14.46        6.82      5.24 o 
 -10   4  11        0.14        1.24      3.89 o 
  -9   4  11        1.03       -1.30      4.95 o 
  -8   4  11       66.77       66.84     18.20 o 
  -7   4  11      279.12      287.96     19.81 o 
  -6   4  11      382.38      382.82     46.50 o 
  -5   4  11       41.65       41.36     10.54 o 
  -4   4  11       60.49       64.42     14.02 o 
  -3   4  11       96.57      103.44     16.36 o 
  -2   4  11       50.25       48.09     12.10 o 
  -1   4  11        6.61       -2.99      5.89 o 
   0   4  11      427.19      411.67     32.24 o 
   1   4  11      337.71      298.99     27.19 o 
   2   4  11       25.79       20.50      7.43 o 
   3   4  11      271.20      253.91     25.27 o 
   4   4  11        1.21        1.18      4.03 o 
   5   4  11       51.82       58.34      8.34 o 
   6   4  11       29.35       24.69      5.98 o 
   7   4  11       40.66       48.10     12.12 o 
   8   4  11       68.44       72.50     15.03 o 
 -11   5  11       28.99       21.95      7.04 o 
 -10   5  11      100.70       94.74     23.50 o 
  -9   5  11      194.45      208.92     22.57 o 
  -8   5  11      145.91      175.76     19.62 o 
  -7   5  11      675.85      745.95     32.13 o 
  -6   5  11       70.51       72.25     23.69 o 
  -5   5  11      394.00      394.31     34.99 o 
  -4   5  11       21.65       21.40      6.22 o 
  -3   5  11      354.99      400.38     33.17 o 
  -2   5  11       29.90       23.77      9.55 o 
  -1   5  11      206.16      173.59     21.93 o 
   0   5  11        6.32       -2.18      5.13 o 
   1   5  11        2.26        0.43      4.30 o 
   2   5  11      172.32      167.14     21.06 o 
   3   5  11      365.05      347.17     17.12 o 
   4   5  11      120.68      160.36     15.62 o 
   5   5  11       68.00       71.85      8.99 o 
   6   5  11        0.05       -2.50      5.71 o 
   7   5  11        6.16        1.20      5.51 o 
 -10   6  11        1.86        0.04      4.66 o 
  -9   6  11      289.55      316.04     21.88 o 
  -8   6  11      722.10      678.74     31.90 o 
  -7   6  11       97.06       85.38     11.72 o 
  -6   6  11        7.79       11.12      8.81 o 
  -5   6  11      157.72      161.83     15.54 o 
  -4   6  11       79.19       82.35     11.64 o 
  -3   6  11     1884.69     1874.19     51.27 o 
  -2   6  11      565.41      565.22     28.13 o 
  -1   6  11       48.18       44.97      8.49 o 
   0   6  11      284.72      260.62     19.05 o 
   1   6  11       17.64        7.23      5.55 o 
   2   6  11      256.57      214.32     24.80 o 
   3   6  11      577.99      547.22     18.97 o 
   4   6  11        5.37        3.22      3.34 o 
   5   6  11       18.74       15.82      4.08 o 
   6   6  11      103.57       93.28     11.28 o 
   7   6  11       57.70       61.49     13.40 o 
 -10   7  11      156.03      160.28     18.14 o 
  -9   7  11        1.48        7.32      5.33 o 
  -8   7  11      132.51      123.09     14.45 o 
  -7   7  11       78.92       66.63     10.90 o 
  -6   7  11      341.19      365.23     24.00 o 
  -5   7  11      260.45      296.24     21.50 o 
  -4   7  11       13.40       15.58      9.69 o 
  -3   7  11      610.13      617.56     30.59 o 
  -2   7  11        2.11        3.29      4.83 o 
  -1   7  11      119.36      107.43     12.91 o 
   0   7  11      305.06      324.35     21.93 o 
   1   7  11       36.49       37.69      7.89 o 
   2   7  11      174.23      175.10     18.29 o 
   3   7  11        1.56        3.94      4.48 o 
   4   7  11       54.60       78.97     12.20 o 
   5   7  11      428.78      460.09     45.15 o 
   6   7  11      277.96      260.35     24.05 o 
  -9   8  11       15.06       26.64      9.97 o 
  -8   8  11       50.73       70.43     11.86 o 
  -7   8  11       53.43       29.17      7.40 o 
  -6   8  11       60.71       71.50     11.85 o 
  -5   8  11       17.71       10.92      5.73 o 
  -4   8  11     1415.31     1458.50     48.41 o 
  -3   8  11       58.93       67.42     13.82 o 
  -2   8  11      202.67      263.44     20.47 o 
  -1   8  11       36.70       27.14      7.13 o 
   0   8  11        8.52        9.39      4.57 o 
   1   8  11      198.54      236.62     19.56 o 
   2   8  11      217.85      223.17     36.50 o 
   3   8  11       51.33       30.41      7.65 o 
   4   8  11       10.90       12.22      5.57 o 
   5   8  11       26.69       22.57      6.42 o 
   6   8  11       22.88       25.14      7.31 o 
  -8   9  11       23.90       39.94     19.87 o 
  -7   9  11      142.71      181.16     17.99 o 
  -6   9  11       24.65       24.30      7.91 o 
  -5   9  11       60.12       74.23     16.47 o 
  -4   9  11      271.20      304.98     30.88 o 
  -3   9  11       41.51       52.59     10.67 o 
  -2   9  11      111.25      140.14     21.83 o 
  -1   9  11       31.05       14.75      9.75 o 
   0   9  11       25.15       30.04     10.42 o 
   1   9  11      106.87       91.75     18.28 o 
   2   9  11       77.41       72.11     15.58 o 
   3   9  11        0.25        2.46      6.23 o 
   4   9  11      350.33      392.56     34.28 o 
   5   9  11        9.09        8.63      7.94 o 
  -7  10  11      103.44      128.45     35.93 o 
  -6  10  11       19.94       27.10     10.06 o 
  -5  10  11        1.92       -0.08      5.44 o 
  -4  10  11      128.72      132.50     26.68 o 
  -3  10  11      493.70      520.10     42.74 o 
  -2  10  11        0.31       -9.60      7.87 o 
  -1  10  11        4.61       -6.64      7.64 o 
   0  10  11        2.19       -4.95      6.32 o 
   1  10  11       64.11       90.13     17.74 o 
   2  10  11        2.28        1.13      6.41 o 
   3  10  11      288.02      302.68     31.15 o 
   4  10  11       60.79       72.39     15.27 o 
  -6  11  11      130.57      163.77     26.99 o 
  -5  11  11        5.20       15.61     10.13 o 
  -4  11  11        4.25       27.60     12.54 o 
  -3  11  11       49.93       46.72     15.73 o 
  -2  11  11       34.84       44.55     14.11 o 
  -1  11  11       47.53       68.87     16.68 o 
   0  11  11       38.07       36.49     13.32 o 
   1  11  11      132.17      131.55     22.27 o 
   2  11  11       27.21       21.46     10.39 o 
   3  11  11       37.16       37.25     12.53 o 
   0  12  11      358.31      361.89     37.01 o 
 -10   0  12      121.10      114.24     11.25 o 
  -8   0  12        4.78        0.03      5.88 o 
  -6   0  12     1700.83     1697.59     67.75 o 
  -4   0  12       79.24       85.54     15.62 o 
  -2   0  12      396.18      356.21     16.04 o 
   0   0  12      874.70      714.28     26.10 o 
   2   0  12        8.69       11.87      4.29 o 
   4   0  12       16.28       15.03      7.36 o 
   6   0  12      193.33      194.77     21.08 o 
 -11   1  12      116.20      115.40     17.05 o 
 -10   1  12       31.39       29.33      5.43 o 
  -9   1  12        7.72        4.51      3.00 o 
  -8   1  12      269.22      269.39     27.84 o 
  -7   1  12       56.38       55.59     14.75 o 
  -6   1  12      403.58      416.53     24.14 o 
  -5   1  12      172.21      164.29     15.35 o 
  -4   1  12      744.16      777.25     32.03 o 
  -3   1  12      589.57      584.76     17.52 o 
  -2   1  12      949.62      939.53     17.98 o 
  -1   1  12      461.39      412.71     12.26 o 
   0   1  12      663.97      649.56     15.89 o 
   1   1  12      422.21      477.77     14.16 o 
   2   1  12       81.95       80.90      7.39 o 
   3   1  12       23.13       18.00      5.31 o 
   4   1  12       44.91       43.81     12.04 o 
   5   1  12      135.98      135.59     12.79 o 
   6   1  12      114.03      115.86     16.59 o 
 -11   2  12       17.90       25.44      6.69 o 
 -10   2  12       38.57       39.13      8.57 o 
  -9   2  12      126.17      154.88     15.19 o 
  -8   2  12        0.42       -3.37      4.34 o 
  -7   2  12       25.78       34.04      5.00 o 
  -6   2  12      360.65      357.08     14.25 o 
  -5   2  12       74.71       78.85     12.70 o 
  -4   2  12      137.11      128.62      7.07 o 
  -3   2  12       86.96       85.13      5.70 o 
  -2   2  12      164.31      150.69      7.34 o 
  -1   2  12       15.10       27.61      4.87 o 
   0   2  12      125.86      107.57      6.53 o 
   1   2  12       88.02      105.32      7.89 o 
   2   2  12      172.29      160.72     14.23 o 
   3   2  12      540.74      560.06     26.19 o 
   4   2  12      193.38      189.42     22.00 o 
   5   2  12      209.41      200.65     22.75 o 
   6   2  12        0.72       -8.86      5.91 o 
   7   2  12      192.95      194.71     22.93 o 
 -11   3  12        0.06       -1.89      4.75 o 
 -10   3  12      472.58      508.04     29.71 o 
  -9   3  12       38.26       33.60      8.41 o 
  -8   3  12        7.04        0.29      4.69 o 
  -7   3  12      345.92      340.31     21.94 o 
  -6   3  12      437.84      534.22     38.96 o 
  -5   3  12      389.42      392.71     33.18 o 
  -4   3  12        2.54        0.45      4.87 o 
  -3   3  12      502.22      415.54     33.92 o 
  -2   3  12      693.48      672.97     42.64 o 
  -1   3  12      235.57      198.51      8.78 o 
   0   3  12       22.95       14.07      8.19 o 
   1   3  12       73.90       61.10     13.42 o 
   2   3  12       97.44      119.71     17.87 o 
   3   3  12      371.17      299.87     27.89 o 
   4   3  12      439.25      416.53     32.61 o 
   5   3  12       46.27       44.95     11.34 o 
   6   3  12       28.56       42.99      8.05 o 
   7   3  12      120.13      150.87     20.12 o 
 -10   4  12      279.31      298.81     21.56 o 
  -9   4  12       46.62       36.01      8.08 o 
  -8   4  12        8.99        6.30      5.14 o 
  -7   4  12       69.67       71.43     10.98 o 
  -6   4  12      101.58       98.24     12.50 o 
  -5   4  12       70.95       86.95     16.58 o 
  -4   4  12        2.28        1.52      4.99 o 
  -3   4  12      400.09      372.46     32.76 o 
  -2   4  12      288.71      245.70     26.61 o 
  -1   4  12       13.48       16.19      9.11 o 
   0   4  12        8.20       18.58      8.29 o 
   1   4  12        3.78       -3.18      4.96 o 
   2   4  12       89.89      110.32     17.99 o 
   3   4  12      131.51      147.63     20.56 o 
   4   4  12       43.82       47.50     12.00 o 
   5   4  12       37.97       30.39      9.53 o 
   6   4  12      163.98      151.32     31.00 o 
 -10   5  12      272.58      304.92     22.19 o 
  -9   5  12       91.91       81.26     12.13 o 
  -8   5  12      273.73      290.98     21.62 o 
  -7   5  12      119.87      112.76     13.76 o 
  -6   5  12       11.43       15.00      5.98 o 
  -5   5  12       53.10       90.18     12.35 o 
  -4   5  12        9.19        9.80      6.07 o 
  -3   5  12       77.35       77.32     16.13 o 
  -2   5  12       26.58       19.87      8.49 o 
  -1   5  12       22.54       24.64      9.57 o 
   0   5  12       29.23       63.20     13.91 o 
   1   5  12      176.01      186.95     23.76 o 
   2   5  12       27.82       20.92      9.29 o 
   3   5  12       12.53       -2.75      5.50 o 
   4   5  12      147.01      165.20     21.78 o 
   5   5  12      346.83      382.97     32.87 o 
   6   5  12        2.78        6.96      6.40 o 
 -10   6  12       33.36       36.96      9.28 o 
  -9   6  12       14.77       22.01      6.94 o 
  -8   6  12       42.53       35.99      8.54 o 
  -7   6  12       57.16       77.06     12.05 o 
  -6   6  12      947.76     1003.19     39.89 o 
  -5   6  12       15.26       23.14      6.92 o 
  -4   6  12      348.86      318.12     22.39 o 
  -3   6  12      163.59      150.27     17.15 o 
  -2   6  12       20.30       23.31      7.29 o 
  -1   6  12      383.95      375.82     23.99 o 
   0   6  12      848.85      824.51     35.10 o 
   1   6  12        2.55        0.85      7.21 o 
   2   6  12       60.43       33.15     11.26 o 
   3   6  12       46.38       29.43     10.59 o 
   4   6  12        0.77        5.98      9.55 o 
   5   6  12      135.94      142.68     22.66 o 
   6   6  12       99.85       66.16     10.28 o 
  -9   7  12      601.62      656.66     33.51 o 
  -8   7  12      267.04      320.88     23.57 o 
  -7   7  12        5.82        1.52      8.07 o 
  -6   7  12      114.35      110.38     14.43 o 
  -5   7  12       17.51       10.77      6.45 o 
  -4   7  12       37.86       34.29      8.50 o 
  -3   7  12      141.58      155.80     35.18 o 
  -2   7  12        7.04       13.51      6.19 o 
  -1   7  12      103.94       97.85     13.01 o 
   0   7  12       28.15       19.69      6.28 o 
   1   7  12        0.17        1.85      3.92 o 
   2   7  12      168.73      194.87     17.76 o 
   3   7  12      344.14      348.17     27.28 o 
   4   7  12      254.35      315.84     25.98 o 
   5   7  12       61.87       64.66     13.35 o 
  -8   8  12        0.53       -0.18      6.45 o 
  -7   8  12      361.48      332.74     31.94 o 
  -6   8  12      204.87      211.14     19.79 o 
  -5   8  12       85.05       98.58     14.03 o 
  -4   8  12      154.37      149.55     16.62 o 
  -3   8  12      331.49      407.88     26.72 o 
  -2   8  12       26.63       30.53      8.05 o 
  -1   8  12       32.70       42.69      8.96 o 
   0   8  12        2.12       10.71      5.14 o 
   1   8  12        5.82        6.28      4.84 o 
   2   8  12       95.20      121.22     23.61 o 
   3   8  12      458.50      424.00     26.58 o 
   4   8  12       30.35       25.85      8.06 o 
  -7   9  12      413.45      456.77     29.73 o 
  -6   9  12       37.42       34.87     16.34 o 
  -5   9  12        0.25       -8.61      5.74 o 
  -4   9  12        3.47       -0.04      6.03 o 
  -3   9  12       64.25       60.41     20.73 o 
  -2   9  12      180.49      197.37     19.40 o 
  -1   9  12      167.44      180.87     18.38 o 
   0   9  12       38.03       47.20      9.96 o 
   1   9  12      133.36      137.98     15.99 o 
   2   9  12      205.00      208.78     19.33 o 
   3   9  12        8.85       14.35      7.02 o 
   4   9  12       78.49       79.60     11.94 o 
  -6  10  12      389.45      488.10     44.68 o 
  -5  10  12       12.99       13.52     17.82 o 
  -4  10  12       46.92       36.45     16.77 o 
  -3  10  12       81.49       90.78     15.00 o 
  -2  10  12       21.80       41.01     10.55 o 
  -1  10  12        2.52        6.54      5.35 o 
   0  10  12      203.70      240.48     21.57 o 
   1  10  12       50.17       52.39     12.49 o 
   2  10  12       90.51       78.34     17.90 o 
  -9   0  13       26.84       30.76     11.42 o 
  -7   0  13      577.23      587.95     42.64 o 
  -5   0  13      484.79      449.06     36.62 o 
  -3   0  13       22.63       27.45     10.39 o 
  -1   0  13        9.41       12.09      6.64 o 
   1   0  13       57.52       79.33     15.26 o 
   3   0  13       96.72       67.96     14.08 o 
   5   0  13        0.58       -1.67      4.65 o 
 -10   1  13      206.85      216.31     18.84 o 
  -9   1  13      576.89      601.99     30.22 o 
  -8   1  13      179.48      194.78     25.63 o 
  -7   1  13      326.54      333.88     22.85 o 
  -6   1  13      118.18      109.06     13.36 o 
  -5   1  13     1156.95     1249.01     43.00 o 
  -4   1  13      701.15      685.44     31.60 o 
  -3   1  13      688.31      687.73     31.43 o 
  -2   1  13      753.23      794.78     32.17 o 
  -1   1  13        0.30       -1.25      3.16 o 
   0   1  13       37.83       32.42      7.27 o 
   1   1  13      305.08      279.01     19.88 o 
   2   1  13      406.04      415.70     23.89 o 
   3   1  13      132.66      132.97     13.49 o 
   4   1  13      401.30      406.40     23.31 o 
   5   1  13      217.27      258.01     25.01 o 
 -10   2  13      179.67      173.77     20.88 o 
  -9   2  13      230.78      262.29     20.58 o 
  -8   2  13      212.43      236.15     19.22 o 
  -7   2  13      123.31      144.45     21.44 o 
  -6   2  13       27.30       19.23      9.61 o 
  -5   2  13       11.82        9.11      5.30 o 
  -4   2  13       52.05       53.09     15.13 o 
  -3   2  13      224.83      225.53     18.32 o 
  -2   2  13      135.99      130.23     20.91 o 
  -1   2  13       78.71       76.73     10.96 o 
   0   2  13      280.25      288.96     20.34 o 
   1   2  13      109.27      118.49     13.38 o 
   2   2  13      260.42      232.51     18.04 o 
   3   2  13       40.77       40.59      8.21 o 
   4   2  13      576.13      570.37     39.43 o 
   5   2  13        2.76       -0.56      6.43 o 
 -10   3  13       62.93       56.81     10.45 o 
  -9   3  13       49.24       50.71     10.29 o 
  -8   3  13      362.06      388.72     24.82 o 
  -7   3  13       55.92       69.29     11.34 o 
  -6   3  13      170.33      203.10     25.62 o 
  -5   3  13      577.55      560.84     41.54 o 
  -4   3  13        7.65        7.45      8.04 o 
  -3   3  13       65.91       77.98     16.21 o 
  -2   3  13       72.52       73.31     15.41 o 
  -1   3  13      523.56      570.87     41.01 o 
   0   3  13      249.18      209.33     25.18 o 
   1   3  13      357.05      316.84     30.39 o 
   2   3  13        3.97       11.50      7.16 o 
   3   3  13       35.30       34.37     12.39 o 
   4   3  13        4.37        3.31      6.26 o 
   5   3  13      358.81      450.94     35.51 o 
 -10   4  13       93.06       77.67     12.20 o 
  -9   4  13      274.17      271.43     21.46 o 
  -8   4  13       51.15       51.20     10.26 o 
  -7   4  13      185.44      188.59     32.20 o 
  -6   4  13      208.42      213.76     18.92 o 
  -5   4  13       98.95      121.73     20.40 o 
  -4   4  13        0.62       -3.90      7.70 o 
  -3   4  13      133.24      160.34     22.73 o 
  -2   4  13       13.01      -10.32      7.83 o 
  -1   4  13      133.19      123.50     19.75 o 
   0   4  13      238.94      278.94     29.65 o 
   1   4  13       34.74       40.21     12.01 o 
   2   4  13       14.41       14.67      7.85 o 
   3   4  13      548.48      510.07     38.79 o 
   4   4  13        5.89      -11.02      7.82 o 
   5   4  13       18.19       24.71     10.95 o 
  -9   5  13        5.44       -1.67      5.25 o 
  -8   5  13       20.58       22.11      7.21 o 
  -7   5  13       30.00       46.35     11.17 o 
  -6   5  13      136.23      160.37     17.04 o 
  -5   5  13      224.26      234.47     19.84 o 
  -4   5  13      152.86      186.46     17.96 o 
  -3   5  13       11.08        5.20      6.84 o 
  -2   5  13      158.40      170.73     23.32 o 
  -1   5  13        8.34        8.10      7.70 o 
   0   5  13       55.21       81.42     16.46 o 
   1   5  13       88.64       79.39     15.78 o 
   2   5  13      735.08      719.87     47.27 o 
   3   5  13       41.76       67.80     15.27 o 
   4   5  13      172.37      199.70     25.31 o 
   5   5  13      115.98       91.33     17.89 o 
  -9   6  13      179.73      188.20     18.47 o 
  -8   6  13        2.89        6.96      6.01 o 
  -7   6  13      329.43      332.72     24.34 o 
  -6   6  13      229.85      249.48     21.15 o 
  -5   6  13       66.38       83.17     12.36 o 
  -4   6  13      274.44      246.86     28.26 o 
  -3   6  13      421.19      459.03     27.70 o 
  -2   6  13        0.06        6.59      6.75 o 
  -1   6  13      170.43      176.32     27.05 o 
   0   6  13       29.05       27.02     10.55 o 
   1   6  13      306.62      305.51     31.86 o 
   2   6  13       74.74       88.30     17.51 o 
   3   6  13       58.74       35.43     11.98 o 
   4   6  13       21.71       27.58     10.01 o 
   5   6  13       38.93       33.85      7.87 o 
  -8   7  13       14.19        6.68      5.89 o 
  -7   7  13       14.87       15.98      9.64 o 
  -6   7  13       93.85       86.05     13.36 o 
  -5   7  13      119.81      135.74     16.06 o 
  -4   7  13        8.59        9.05      5.97 o 
  -3   7  13       32.58       44.79     22.76 o 
  -2   7  13       10.74        9.90      5.78 o 
  -1   7  13       52.17       74.11     11.87 o 
   0   7  13      122.51      129.54     15.13 o 
   1   7  13      416.34      458.29     28.84 o 
   2   7  13       22.98       32.41      7.95 o 
   3   7  13       95.08      105.65     13.78 o 
   4   7  13       27.73       30.14      7.51 o 
  -7   8  13       33.77       24.18      7.93 o 
  -6   8  13      654.22      676.68     35.97 o 
  -5   8  13       84.55       82.69     13.09 o 
  -4   8  13       37.41       38.37      9.80 o 
  -3   8  13      286.94      353.25     25.86 o 
  -2   8  13       11.24        1.57      5.59 o 
  -1   8  13       16.69       28.14      8.24 o 
   0   8  13      860.13      878.45     39.77 o 
   1   8  13       17.56       18.92      8.87 o 
   2   8  13        9.34        2.96      5.58 o 
   3   8  13       84.86      100.12     13.78 o 
  -5   9  13       29.96       62.42     16.43 o 
  -4   9  13      195.90      228.79     35.84 o 
  -3   9  13       35.81       47.03     12.39 o 
  -2   9  13       47.68       53.47     12.54 o 
  -1   9  13      289.77      312.55     25.93 o 
   0   9  13       41.44       40.01     10.11 o 
   1   9  13       24.55       36.13      9.21 o 
   2   9  13      511.59      575.85     32.82 o 
  -8   0  14      946.73      983.90     58.01 o 
  -6   0  14      112.94       98.86     18.74 o 
  -4   0  14       18.17        8.04      6.29 o 
  -2   0  14      288.30      257.34     28.57 o 
   0   0  14       88.78       68.29     14.77 o 
   2   0  14       16.76        5.99      6.09 o 
   4   0  14      287.11      299.04     29.61 o 
  -9   1  14        0.53        6.14      8.36 o 
  -8   1  14      338.03      350.43     35.09 o 
  -7   1  14      241.43      253.44     30.76 o 
  -6   1  14       73.15       75.87     11.89 o 
  -5   1  14      747.94      752.44     34.96 o 
  -4   1  14        7.04        1.26      4.22 o 
  -3   1  14      161.54      163.84     19.51 o 
  -2   1  14      236.66      242.44     19.76 o 
  -1   1  14      570.39      605.92     30.64 o 
   0   1  14       61.85       55.15     12.66 o 
   1   1  14      198.20      183.87     17.00 o 
   2   1  14      227.92      231.21     23.85 o 
   3   1  14      199.05      191.83     17.25 o 
   4   1  14      156.31      163.62     15.63 o 
   5   1  14      301.57      317.52     30.18 o 
  -9   2  14       53.37       53.72     19.97 o 
  -8   2  14        9.53       17.15      9.48 o 
  -7   2  14       74.12       67.56     16.86 o 
  -6   2  14      199.08      223.00     27.58 o 
  -5   2  14      203.27      242.24     20.38 o 
  -4   2  14        2.09       -3.72      5.01 o 
  -3   2  14       19.77       19.26      6.55 o 
  -2   2  14       10.10        6.57      4.56 o 
  -1   2  14       38.79       35.87     10.14 o 
   0   2  14       91.13       89.79     16.47 o 
   1   2  14      554.77      527.60     28.47 o 
   2   2  14        4.05       -4.56      4.75 o 
   3   2  14      223.48      176.77     23.47 o 
   4   2  14       67.23       85.01     16.42 o 
   5   2  14       40.24       44.76     12.34 o 
  -9   3  14        0.00        2.51      5.25 o 
  -8   3  14       39.54       43.93     10.22 o 
  -7   3  14       34.13       23.71      6.72 o 
  -6   3  14       38.14       43.25     13.88 o 
  -5   3  14        0.01       -4.49      6.43 o 
  -4   3  14      620.98      541.56     42.98 o 
  -3   3  14       35.88       20.51     10.02 o 
  -2   3  14      304.30      343.49     33.89 o 
  -1   3  14       38.52       15.27      9.18 o 
   0   3  14       15.23        2.68      5.69 o 
   1   3  14       44.77       37.90     11.97 o 
   2   3  14      203.04      244.56     27.88 o 
   3   3  14        1.37       -4.58      6.46 o 
   4   3  14        0.57        2.23      5.82 o 
  -9   4  14      102.25      121.41     16.81 o 
  -8   4  14      295.12      316.90     24.00 o 
  -7   4  14        2.41        0.20      5.11 o 
  -6   4  14      281.84      286.49     22.59 o 
  -5   4  14        3.90       -1.26      7.90 o 
  -4   4  14        0.33       -1.40      5.98 o 
  -3   4  14      161.10      158.68     23.41 o 
  -2   4  14       41.66       43.77     13.02 o 
  -1   4  14      118.07      103.35     19.34 o 
   0   4  14      716.24      733.42     49.04 o 
   1   4  14       57.68       37.40     12.74 o 
   2   4  14        6.04       -9.21      7.53 o 
   3   4  14      126.16      106.81     19.24 o 
   4   4  14        0.38       12.62      9.08 o 
  -8   5  14       31.46       42.11     11.31 o 
  -7   5  14      150.41      168.79     22.95 o 
  -6   5  14       22.32       32.00     12.95 o 
  -5   5  14       13.94        1.35     20.07 o 
  -4   5  14        3.29       -5.53      7.77 o 
  -3   5  14       42.29       31.35     12.74 o 
  -2   5  14        0.07      -11.94      8.25 o 
  -1   5  14      546.55      587.13     44.99 o 
   0   5  14      261.95      341.33     34.68 o 
   1   5  14      246.59      201.65     26.68 o 
   2   5  14      312.52      329.37     33.58 o 
   3   5  14      689.60      783.81     51.41 o 
   4   5  14      461.67      573.14     43.52 o 
  -7   6  14        8.64        8.18     11.83 o 
  -6   6  14       99.11       91.19     13.70 o 
  -5   6  14       15.90       26.86      8.64 o 
  -4   6  14      247.34      259.31     37.59 o 
  -3   6  14        1.99        7.72      5.53 o 
  -2   6  14      563.14      661.95     45.97 o 
  -1   6  14        0.02        7.13      5.78 o 
   0   6  14       54.24       44.25     13.35 o 
   1   6  14       29.52       24.98     11.73 o 
   2   6  14        0.75        4.29      7.23 o 
   3   6  14       13.78       37.70     13.25 o 
  -6   7  14      215.09      232.85     30.95 o 
  -5   7  14        4.81       11.17     10.66 o 
  -4   7  14       30.34       14.77      7.04 o 
  -3   7  14       53.71       42.15      9.35 o 
  -2   7  14       89.99      116.46     15.14 o 
  -1   7  14        6.36        9.71      6.84 o 
   0   7  14       18.56       24.65      8.31 o 
   1   7  14       43.99      106.58     43.23 o 
   2   7  14      178.11      157.22     16.88 o 
  -2   8  14        0.34        0.44      4.70 o 
  -1   8  14        0.07        1.29      5.29 o 
   0   8  14       41.07       93.45     20.43 o 
   1   8  14      151.62      159.30     24.58 o 
  -7   0  15      172.02      145.29     23.39 o 
  -5   0  15      241.01      233.11     29.33 o 
  -3   0  15      181.56      213.57     27.97 o 
  -1   0  15      100.46      116.10     20.54 o 
   1   0  15      469.63      449.40     38.90 o 
   3   0  15      142.65      175.01     23.32 o 
  -8   1  15      500.41      547.70     45.57 o 
  -7   1  15        0.06        5.93      6.37 o 
  -6   1  15       40.90       27.44      8.16 o 
  -5   1  15       66.47       82.72     12.74 o 
  -4   1  15      418.79      521.39     30.30 o 
  -3   1  15       60.81       56.58     19.39 o 
  -2   1  15       99.74       96.90     13.53 o 
  -1   1  15      200.96      235.78     20.29 o 
   0   1  15      330.43      302.84     22.68 o 
   1   1  15      247.93      254.70     22.50 o 
   2   1  15      347.07      416.20     26.08 o 
   3   1  15        0.03        0.35      3.70 o 
  -8   2  15      103.18      132.94     23.25 o 
  -7   2  15        0.14       -4.30     10.81 o 
  -6   2  15        0.08        2.36      6.71 o 
  -5   2  15        2.37        1.10      9.28 o 
  -4   2  15        5.58        9.52      6.33 o 
  -3   2  15       49.89       52.79     10.15 o 
  -2   2  15      334.63      369.27     25.49 o 
  -1   2  15       11.66        3.58      6.01 o 
   0   2  15      168.10      169.76     17.20 o 
   1   2  15        0.55       -2.95     13.42 o 
   2   2  15       82.90       46.62     13.83 o 
   3   2  15        0.01        0.47      5.94 o 
  -7   3  15      316.47      302.17     34.51 o 
  -6   3  15       26.87       18.66     10.67 o 
  -5   3  15      370.83      449.40     41.19 o 
  -4   3  15       38.00       35.93     13.63 o 
  -3   3  15      196.46      181.02     26.32 o 
  -2   3  15       85.73       84.45     17.90 o 
  -1   3  15      422.59      480.88     41.74 o 
   0   3  15       32.18       46.92     14.07 o 
   1   3  15        1.59      -10.96      8.47 o 
   2   3  15        9.32       23.90     10.49 o 
   3   3  15      137.18      120.24     21.33 o 
  -7   4  15       12.83       14.82     10.20 o 
  -6   4  15       72.53       77.93     12.95 o 
  -5   4  15       78.69       85.11     19.37 o 
  -4   4  15       56.69       44.02     14.41 o 
  -3   4  15      295.47      314.65     34.45 o 
  -2   4  15      308.87      332.29     35.40 o 
  -1   4  15      143.48      206.54     27.70 o 
   0   4  15        0.05        2.52      6.23 o 
   1   4  15      222.62      259.95     31.07 o 
   2   4  15       10.32        0.45      6.00 o 
  -5   5  15       17.15       18.59      8.33 o 
  -4   5  15      183.68      220.08     20.96 o 
  -3   5  15      387.58      442.13     41.17 o 
  -2   5  15      227.07      281.75     33.34 o 
  -1   5  15      148.54      128.05     22.25 o 
   0   5  15      366.58      439.99     40.67 o 
   1   5  15      482.34      541.35     44.66 o 
   2   5  15      206.90      237.50     29.40 o 
  -2   6  15       31.10       23.52     11.19 o 
  -1   6  15       56.75       50.25     16.11 o 
   0   6  15        1.82      -11.76      8.57 o 
  -4   0  16      274.50      337.31     36.22 o 
  -2   0  16      724.89      781.07     54.13 o 
   0   0  16      127.67      166.74     25.37 o 
  -4   1  16       68.17       46.53     10.53 o 
  -3   1  16      529.40      632.31     52.40 o 
  -2   1  16       46.16       27.02      8.10 o 
  -1   1  16       80.54       99.42     14.40 o 
   0   1  16       51.22       59.07     11.15 o 
   1   1  16        1.50        6.34      4.94 o 
  -3   2  16        8.90       -1.23     17.03 o 
  -2   2  16       41.49       65.94     11.81 o 
  -1   2  16      273.11      314.73     25.92 o 
   0   2  16        0.57        3.89      7.54 o 
   1   2  16      387.10      499.72     43.04 o 
  -2   3  16       22.18       46.20     14.34 o 
  -1   3  16       19.57       35.30     14.05 o 
   0   3  16      171.94      197.78     27.92 o 
                                                 
